# Supplementary material for: Hexaaqua­nickel(II) 4,4′-(1,2-dihy­droxy­ethane-1,2-di­yl)dibenzoate monohydrate
Source: Acta Crystallogr Sect E Struct Rep Online. 2010 Oct 9;66(Pt 11):m1383. doi: 10.1107/S1600536810039917 (PMC3009210; doi:10.1107/S1600536810039917)
Supplement: Supplementary file 1 [file e-66-m1383-sup1.cif]

##############################################################################
###                                                                        ###
###        Electronic paper (Acta Crystallographica Section E)             ###
###                                                                        ###
##############################################################################
#                                                                            #
# This CIF contains the data in a paper accepted for publication in Acta     #
# Crystallographica Section E. It conforms to the requirements of Notes      #
# for Authors for Section E, and has been peer reviewed under the auspices   #
# of the IUCr Commission on Journals.                                        #
#                                                                            #
# Full details of the Crystallographic Information File format               #
# are given in the paper "The Crystallographic Information File (CIF):       #
# a New Standard Archive File for Crystallography" by S. R. Hall, F. H.      #
# Allen and I. D. Brown [Acta Cryst. (1991), A47, 655-685].                  #
#                                                                            #
# The current version of the core CIF dictionary is obtainable from          #
# ftp://ftp.iucr.org/pub/cif_core.dic. The current version number is 2.4.    #
#                                                                            #
# Software is freely available for graphical display of the structure(s) in  #
# this CIF.  For information consult the CIF home page http://www.iucr.org/  #
# cif/home.html                                                              #
#                                                                            #
# This file may be used for bona fide research purposes within the           #
# scientific community so long as proper attribution is given to the journal # 
# article from which it was obtained.                                        #
#                                                                            #
##############################################################################
                                             
data_I
_audit_creation_method     SHELXL-97
_chemical_name_systematic
;
Hexaaquanickel(II) 4,4'-(1,2-dihydroxyethane-1,2-diyl)dibenzoate monohydrate
;
_chemical_name_common     ?
_chemical_formula_moiety     'H12 Ni O6 2+, C16 H12 O6 2-, H2 O'
_chemical_formula_sum     'C16 H26 Ni O13'
_chemical_formula_iupac     '[Ni (H2 O)6] (C16 H12 O6), H2 O'
_chemical_formula_weight     485.08
_chemical_melting_point     ?
_symmetry_cell_setting     monoclinic
_symmetry_space_group_name_H-M     'P 21/m'
_symmetry_space_group_name_Hall     '-P 2yb'
loop_
    _symmetry_equiv_pos_as_xyz
    'x, y, z'
    '-x, y+1/2, -z'
    '-x, -y, -z'
    'x, -y-1/2, z'
_cell_length_a     6.0189(12)
_cell_length_b     20.436(4)
_cell_length_c     8.6096(17)
_cell_angle_alpha     90.00
_cell_angle_beta     103.95(3)
_cell_angle_gamma     90.00
_cell_volume     1027.8(4)
_cell_formula_units_Z     2
_cell_measurement_reflns_used     3600
_cell_measurement_theta_min     1.36
_cell_measurement_theta_max     28
_cell_measurement_temperature     293(2)
_exptl_crystal_description     block
_exptl_crystal_colour     green
_exptl_crystal_size_max     0.30
_exptl_crystal_size_mid     0.25
_exptl_crystal_size_min     0.21
_exptl_crystal_density_diffrn     1.567
_exptl_crystal_density_meas     ?
_exptl_crystal_density_method     'not measured'
_exptl_crystal_F_000     508
_exptl_absorpt_coefficient_mu     1.010
_exptl_absorpt_correction_type     multi-scan
_exptl_absorpt_process_details     '(REQAB; Jacobson, 1998)'
_exptl_absorpt_correction_T_min     0.7514
_exptl_absorpt_correction_T_max     0.8158
_exptl_special_details
;
;
_diffrn_ambient_temperature     293(2)
_diffrn_radiation_type     MoK\a
_diffrn_radiation_wavelength     0.71073
_diffrn_radiation_source     'fine-focus sealed tube'
_diffrn_radiation_monochromator     graphite
_diffrn_measurement_device_type     'Rigaku/MSC Mercury CCD'
_diffrn_measurement_method     \w
_diffrn_detector_area_resol_mean     ?
_diffrn_reflns_number     9071
_diffrn_reflns_av_R_equivalents     0.0357
_diffrn_reflns_av_sigmaI/netI     0.0280
_diffrn_reflns_theta_min     3.15
_diffrn_reflns_theta_max     26.19
_diffrn_reflns_theta_full     26.19
_diffrn_measured_fraction_theta_max     0.994
_diffrn_measured_fraction_theta_full     0.994
_diffrn_reflns_limit_h_min     -7
_diffrn_reflns_limit_h_max     7
_diffrn_reflns_limit_k_min     -25
_diffrn_reflns_limit_k_max     25
_diffrn_reflns_limit_l_min     -10
_diffrn_reflns_limit_l_max     9
_diffrn_standards_number     0
_diffrn_standards_interval_count     ?
_diffrn_standards_interval_time     ?
_diffrn_standards_decay_%     ?
_refine_special_details
;
Refinement of <i>F</i>^2^ against ALL reflections. The weighted <i>R</i>-factor
<i>wR</i> and goodness of fit <i>S</i> are based on <i>F</i>^2^, conventional
<i>R</i>-factors <i>R</i> are based on <i>F</i>, with <i>F</i> set to zero for
negative <i>F</i>^2^. The threshold expression of <i>F</i>^2^ >
\s(<i>F</i>^2^) is used only for calculating <i>R</i>-factors(gt) <i>etc</i>.
and is not relevant to the choice of reflections for refinement.
<i>R</i>-factors based on <i>F</i>^2^ are statistically about twice as large
as those based on <i>F</i>, and <i>R</i>- factors based on ALL data will be
even larger.
;
_reflns_number_total     2120
_reflns_number_gt     2024
_reflns_threshold_expression     I>2\s(I)
_refine_ls_structure_factor_coef     Fsqd
_refine_ls_matrix_type     full
_refine_ls_R_factor_all     0.0728
_refine_ls_R_factor_gt     0.0707
_refine_ls_wR_factor_gt     0.1825
_refine_ls_wR_factor_ref     0.1836
_refine_ls_goodness_of_fit_ref     1.031
_refine_ls_restrained_S_all     1.031
_refine_ls_number_reflns     2120
_refine_ls_number_parameters     142
_refine_ls_number_restraints     0
_refine_ls_hydrogen_treatment     constr
_refine_ls_weighting_scheme     calc
_refine_ls_weighting_details
        'calc w=1/[\s^2^(Fo^2^)+(0.0400P)^2^+10.0000P] where P=(Fo^2^+2Fc^2^)/3'
_atom_sites_solution_hydrogens     geom
_atom_sites_solution_primary     direct
_atom_sites_solution_secondary     difmap
_refine_ls_shift/su_max     0.000
_refine_ls_shift/su_mean     0.000
_refine_diff_density_max     0.560
_refine_diff_density_min     -0.542
_refine_ls_extinction_method     none
_refine_ls_extinction_coef     ?
loop_
    _atom_type_symbol
    _atom_type_description
    _atom_type_scat_dispersion_real
    _atom_type_scat_dispersion_imag
    _atom_type_scat_source
    'C' 'C' 0.0033 0.0016
                         'International Tables Vol C Tables 4.2.6.8 and 6.1.1.4'
    'H' 'H' 0.0000 0.0000
                         'International Tables Vol C Tables 4.2.6.8 and 6.1.1.4'
    'Ni' 'Ni' 0.3393 1.1124
                         'International Tables Vol C Tables 4.2.6.8 and 6.1.1.4'
    'O' 'O' 0.0106 0.0060
                         'International Tables Vol C Tables 4.2.6.8 and 6.1.1.4'
_computing_data_collection     'RAPID-AUTO (Rigaku, 1998)'
_computing_cell_refinement     'RAPID-AUTO (Rigaku, 1998)'
_computing_data_reduction     'CrystalStructure (Rigaku/MSC, 2002)'
_computing_structure_solution     'SHELXS97 (Sheldrick, 2008)'
_computing_structure_refinement     'SHELXL97 (Sheldrick, 2008)'
_computing_molecular_graphics     'ORTEPII (Johnson, 1976)'
_computing_publication_material     'SHELXL97 (Sheldrick, 2008)'
loop_
    _atom_site_type_symbol
    _atom_site_label
    _atom_site_fract_x
    _atom_site_fract_y
    _atom_site_fract_z
    _atom_site_U_iso_or_equiv
    _atom_site_adp_type
    _atom_site_calc_flag
    _atom_site_refinement_flags
    _atom_site_occupancy
    _atom_site_disorder_assembly
    _atom_site_disorder_group
    Ni Ni1 0.14235(16) 0.2500 0.95708(11) 0.0242(3) Uani d S 1 . .
    O O1W -0.2105(8) 0.2500 0.8578(6) 0.0279(11) Uani d S 1 . .
    H H1W -0.2488 0.2152 0.8065 0.042 Uiso d R 1 . .
    O O2W 0.1795(7) 0.1762(3) 0.8058(6) 0.0555(14) Uani d . 1 . .
    H H3W 0.2947 0.1584 0.7850 0.083 Uiso d R 1 . .
    H H4W 0.0631 0.1713 0.7301 0.083 Uiso d R 1 . .
    O O3W 0.4872(10) 0.2500 1.0567(7) 0.0504(18) Uani d S 1 . .
    H H5W 0.5246 0.2500 1.1572 0.076 Uiso d SR 1 . .
    H H6W 0.6021 0.2500 1.0175 0.076 Uiso d SR 1 . .
    O O4W 0.0917(8) 0.3180(2) 1.1214(5) 0.0439(11) Uani d . 1 . .
    H H7W 0.0201 0.3101 1.1918 0.066 Uiso d R 1 . .
    H H8W 0.0439 0.3509 1.0647 0.066 Uiso d R 1 . .
    O O1 0.5811(7) 0.1431(2) 0.7095(5) 0.0438(11) Uani d . 1 . .
    O O2 0.8274(7) 0.1532(3) 0.5570(6) 0.0559(14) Uani d . 1 . .
    O O3 0.1710(8) -0.0731(2) 0.0238(6) 0.0478(12) Uani d . 1 . .
    H H10 0.2666 -0.0921 0.1056 0.072 Uiso d R 1 . .
    C C1 0.6426(10) 0.1337(3) 0.5802(8) 0.0404(15) Uani d . 1 . .
    C C2 0.4864(9) 0.0953(3) 0.4462(7) 0.0352(13) Uani d . 1 . .
    C C3 0.2822(10) 0.0692(3) 0.4681(8) 0.0401(14) Uani d . 1 . .
    H H1 0.2394 0.0765 0.5635 0.048 Uiso calc R 1 . .
    C C4 0.1421(10) 0.0323(3) 0.3473(7) 0.0397(14) Uani d . 1 . .
    H H2 0.0051 0.0155 0.3621 0.048 Uiso calc R 1 . .
    C C5 0.2046(10) 0.0205(3) 0.2063(7) 0.0364(14) Uani d . 1 . .
    C C6 0.5483(10) 0.0834(3) 0.3050(8) 0.0416(15) Uani d . 1 . .
    H H4 0.6852 0.1004 0.2903 0.050 Uiso calc R 1 . .
    C C7 0.4090(11) 0.0465(3) 0.1839(8) 0.0432(15) Uani d . 1 . .
    H H3 0.4520 0.0392 0.0886 0.052 Uiso calc R 1 . .
    C C8 0.0514(10) -0.0204(3) 0.0746(7) 0.0389(14) Uani d . 1 . .
    H H9 -0.0740 -0.0384 0.1158 0.047 Uiso calc R 1 . .
    O O5W 0.8270(14) 0.2500 0.3307(9) 0.097(4) Uani d S 1 . .
    H H9W 0.8455 0.2192 0.3971 0.145 Uiso d R 1 . .
loop_
    _atom_site_aniso_label
    _atom_site_aniso_U_11
    _atom_site_aniso_U_22
    _atom_site_aniso_U_33
    _atom_site_aniso_U_12
    _atom_site_aniso_U_13
    _atom_site_aniso_U_23
    Ni1 0.0219(5) 0.0290(5) 0.0213(5) 0.000 0.0045(3) 0.000
    O1W 0.024(2) 0.026(3) 0.032(3) 0.000 0.003(2) 0.000
    O2W 0.028(2) 0.076(4) 0.056(3) 0.008(2) -0.003(2) -0.036(3)
    O3W 0.027(3) 0.099(6) 0.021(3) 0.000 -0.003(2) 0.000
    O4W 0.048(2) 0.045(3) 0.037(2) -0.002(2) 0.0068(19) -0.010(2)
    O1 0.036(2) 0.041(2) 0.045(3) -0.0026(19) -0.0069(19) -0.011(2)
    O2 0.032(2) 0.071(3) 0.058(3) -0.013(2) -0.002(2) -0.027(3)
    O3 0.050(3) 0.030(2) 0.052(3) 0.004(2) -0.010(2) -0.007(2)
    C1 0.033(3) 0.033(3) 0.045(4) 0.005(3) -0.012(3) -0.014(3)
    C2 0.029(3) 0.028(3) 0.039(3) 0.003(2) -0.010(2) -0.009(2)
    C3 0.038(3) 0.036(3) 0.040(3) -0.001(3) -0.003(3) -0.006(3)
    C4 0.036(3) 0.035(3) 0.041(3) -0.007(3) -0.006(3) -0.003(3)
    C5 0.035(3) 0.022(3) 0.041(3) 0.001(2) -0.013(2) -0.002(2)
    C6 0.031(3) 0.039(3) 0.047(4) -0.001(3) -0.005(3) -0.013(3)
    C7 0.039(3) 0.041(3) 0.041(3) 0.002(3) -0.007(3) -0.010(3)
    C8 0.036(3) 0.028(3) 0.044(3) 0.000(2) -0.009(3) -0.008(3)
    O5W 0.062(5) 0.197(12) 0.033(4) 0.000 0.015(4) 0.000
_geom_special_details
;
All e.s.d.'s (except the e.s.d. in the dihedral angle between two l.s. planes)
are estimated using the full covariance matrix. The cell e.s.d.'s are taken
into account individually in the estimation of e.s.d.'s in distances, angles
and torsion angles; correlations between e.s.d.'s in cell parameters are only
used when they are defined by crystal symmetry. An approximate (isotropic)
treatment of cell e.s.d.'s is used for estimating e.s.d.'s involving l.s.
planes.
;
loop_
    _geom_bond_atom_site_label_1
    _geom_bond_atom_site_label_2
    _geom_bond_site_symmetry_2
    _geom_bond_distance
    _geom_bond_publ_flag
    Ni1 O2W 4_565 2.039(5) ?
    Ni1 O2W . 2.039(4) ?
    Ni1 O3W . 2.046(6) ?
    Ni1 O4W . 2.058(4) ?
    Ni1 O4W 4_565 2.058(4) ?
    Ni1 O1W . 2.090(5) ?
    O1W H1W . 0.8400 ?
    O2W H3W . 0.8400 ?
    O2W H4W . 0.8400 ?
    O3W H5W . 0.8400 ?
    O3W H6W . 0.8400 ?
    O4W H7W . 0.8400 ?
    O4W H8W . 0.8398 ?
    O1 C1 . 1.269(8) ?
    O2 C1 . 1.242(8) ?
    O3 C8 . 1.422(7) ?
    O3 H10 . 0.8851 ?
    C1 C2 . 1.519(7) ?
    C2 C6 . 1.376(9) ?
    C2 C3 . 1.393(9) ?
    C3 C4 . 1.392(8) ?
    C3 H1 . 0.9300 ?
    C4 C5 . 1.377(9) ?
    C4 H2 . 0.9300 ?
    C5 C7 . 1.395(9) ?
    C5 C8 . 1.526(7) ?
    C6 C7 . 1.393(8) ?
    C6 H4 . 0.9300 ?
    C7 H3 . 0.9300 ?
    C8 C8 3 1.531(12) ?
    C8 H9 . 0.9800 ?
    O5W H9W . 0.8396 ?
loop_
    _geom_angle_atom_site_label_1
    _geom_angle_atom_site_label_2
    _geom_angle_atom_site_label_3
    _geom_angle_site_symmetry_1
    _geom_angle_site_symmetry_3
    _geom_angle
    _geom_angle_publ_flag
    O2W Ni1 O2W 4_565 . 95.4(3) ?
    O2W Ni1 O3W 4_565 . 90.66(17) ?
    O2W Ni1 O3W . . 90.66(17) ?
    O2W Ni1 O4W 4_565 . 89.8(2) ?
    O2W Ni1 O4W . . 174.6(2) ?
    O3W Ni1 O4W . . 90.87(18) ?
    O2W Ni1 O4W 4_565 4_565 174.6(2) ?
    O2W Ni1 O4W . 4_565 89.8(2) ?
    O3W Ni1 O4W . 4_565 90.87(18) ?
    O4W Ni1 O4W . 4_565 85.0(3) ?
    O2W Ni1 O1W 4_565 . 89.75(16) ?
    O2W Ni1 O1W . . 89.75(16) ?
    O3W Ni1 O1W . . 179.4(2) ?
    O4W Ni1 O1W . . 88.68(17) ?
    O4W Ni1 O1W 4_565 . 88.68(17) ?
    Ni1 O1W H1W . . 109.7 ?
    Ni1 O2W H3W . . 132.8 ?
    Ni1 O2W H4W . . 112.6 ?
    H3W O2W H4W . . 111.1 ?
    Ni1 O3W H5W . . 115.1 ?
    Ni1 O3W H6W . . 133.0 ?
    H5W O3W H6W . . 111.9 ?
    Ni1 O4W H7W . . 123.6 ?
    Ni1 O4W H8W . . 103.2 ?
    H7W O4W H8W . . 114.1 ?
    C8 O3 H10 . . 111.6 ?
    O2 C1 O1 . . 123.7(5) ?
    O2 C1 C2 . . 117.2(6) ?
    O1 C1 C2 . . 119.1(6) ?
    C6 C2 C3 . . 119.2(5) ?
    C6 C2 C1 . . 120.8(6) ?
    C3 C2 C1 . . 120.0(6) ?
    C4 C3 C2 . . 120.1(6) ?
    C4 C3 H1 . . 119.9 ?
    C2 C3 H1 . . 119.9 ?
    C5 C4 C3 . . 120.5(6) ?
    C5 C4 H2 . . 119.7 ?
    C3 C4 H2 . . 119.7 ?
    C4 C5 C7 . . 119.5(5) ?
    C4 C5 C8 . . 120.4(6) ?
    C7 C5 C8 . . 120.1(6) ?
    C2 C6 C7 . . 121.0(6) ?
    C2 C6 H4 . . 119.5 ?
    C7 C6 H4 . . 119.5 ?
    C6 C7 C5 . . 119.7(6) ?
    C6 C7 H3 . . 120.2 ?
    C5 C7 H3 . . 120.2 ?
    O3 C8 C5 . . 112.6(5) ?
    O3 C8 C8 . 3 106.6(7) ?
    C5 C8 C8 . 3 112.0(6) ?
    O3 C8 H9 . . 108.5 ?
    C5 C8 H9 . . 108.5 ?
    C8 C8 H9 3 . 108.5 ?
loop_
    _geom_torsion_atom_site_label_1
    _geom_torsion_atom_site_label_2
    _geom_torsion_atom_site_label_3
    _geom_torsion_atom_site_label_4
    _geom_torsion_site_symmetry_1
    _geom_torsion_site_symmetry_2
    _geom_torsion_site_symmetry_3
    _geom_torsion_site_symmetry_4
    _geom_torsion
    _geom_torsion_publ_flag
    O2 C1 C2 C6 . . . . -0.5(9) ?
    O1 C1 C2 C6 . . . . -179.2(6) ?
    O2 C1 C2 C3 . . . . 176.7(6) ?
    O1 C1 C2 C3 . . . . -2.0(9) ?
    C6 C2 C3 C4 . . . . -0.7(9) ?
    C1 C2 C3 C4 . . . . -178.0(6) ?
    C2 C3 C4 C5 . . . . 0.8(9) ?
    C3 C4 C5 C7 . . . . -0.7(9) ?
    C3 C4 C5 C8 . . . . 179.6(5) ?
    C3 C2 C6 C7 . . . . 0.7(9) ?
    C1 C2 C6 C7 . . . . 177.9(6) ?
    C2 C6 C7 C5 . . . . -0.6(10) ?
    C4 C5 C7 C6 . . . . 0.6(9) ?
    C8 C5 C7 C6 . . . . -179.6(5) ?
    C4 C5 C8 O3 . . . . -126.7(6) ?
    C7 C5 C8 O3 . . . . 53.5(8) ?
    C4 C5 C8 C8 . . . 3 113.2(8) ?
    C7 C5 C8 C8 . . . 3 -66.6(9) ?
loop_
    _geom_hbond_atom_site_label_D
    _geom_hbond_atom_site_label_H
    _geom_hbond_atom_site_label_A
    _geom_hbond_site_symmetry_A
    _geom_hbond_distance_DH
    _geom_hbond_distance_HA
    _geom_hbond_distance_DA
    _geom_hbond_angle_DHA
    O3 H10 O1 3_656 0.89 1.94 2.810(6) 168.0
    O1W H1W O1 1_455 0.84 1.87 2.684(5) 162.3
    O2W H3W O1 . 0.84 2.01 2.821(6) 162.6
    O2W H4W O2 1_455 0.84 1.83 2.667(6) 173.5
    O3W H5W O5W 1_556 0.84 2.06 2.724(10) 135.9
    O3W H6W O1W 1_655 0.84 1.98 2.783(8) 160.5
    O4W H7W O5W 1_456 0.84 2.23 3.017(8) 156.7
    O4W H8W O3 2_556 0.84 2.05 2.840(6) 157.1
    O5W H9W O2 . 0.84 1.95 2.776(8) 168.2
data_global
_journal_date_recd_electronic     2010-10-04
_journal_date_accepted     2010-10-06
_journal_name_full     'Acta Crystallographica, Section E'
_journal_year     2010
_journal_volume     66
_journal_issue     11
_journal_page_first     m1383
_journal_page_last     m1383
_journal_paper_category     QM
_journal_coeditor_code     XU5046
_publ_contact_author_name     'Wen-Dong Song'
_publ_contact_author_address
;
College of Science, Guangdong Ocean University,
Zhan Jiang 524088
People's Republic of China.
;
_publ_contact_author_email     songwd60@163.com
_publ_contact_author_fax     '86 0759 2383636'
_publ_contact_author_phone     '86 0759 2383559'
_publ_section_title
;
Hexaaquanickel(II) 4,4'-(1,2-dihydroxyethane-1,2-diyl)dibenzoate monohydrate
;
loop_
    _publ_author_name
    _publ_author_footnote
    _publ_author_address
    'Shi-Jie Li' .
;
College of Food Science and Technology,
Guangdong Ocean University
Zhanjiang 524088
People's Republic of China
;
    'Shi-Wei Hu' .
;
College of Food Science and Technology,
Guangdong Ocean University
Zhanjiang 524088
People's Republic of China
;
    'Wen-Dong Song' .
;
College of Science,
Guangdong Ocean University
Zhanjiang 524088
People's Republic of China
;
    'Pei-Wen Qin' .
;
College of Agriculture,
Guang Dong Ocean University
Zhanjiang 524088
People's Republic of China
;
    'Xiao-Tian Ma' .
;
College of Food Science and Technology,
Guangdong Ocean University
Zhanjiang 524088
People's Republic of China
;
