# Supplementary material for: Hexaaqua­nickel(II) 4,4′-(1,2-dihy­droxy­ethane-1,2-di­yl)dibenzoate monohydrate
Source: Acta Crystallogr Sect E Struct Rep Online. 2010 Oct 9;66(Pt 11):m1383. doi: 10.1107/S1600536810039917 (PMC3009210; doi:10.1107/S1600536810039917)
Supplement: Supplementary file 2 [file e-66-m1383-Isup2.hkl]

# 
# h,k,l, Fc-squared, Fo-squared, sigma(Fo-squared) and status flag 
# 
data_I
_shelx_title ' 4 in P2(1)                  New: P21/m' 
_shelx_refln_list_code          4 
_shelx_F_calc_maximum      135.00 
_exptl_crystal_F_000       508.00 
_reflns_d_resolution_high  0.8051 
 
loop_ 
 _symmetry_equiv_pos_as_xyz 
 'x, y, z' 
 '-x, y+1/2, -z' 
 '-x, -y, -z' 
 'x, -y-1/2, z' 
 
_cell_length_a     6.0189 
_cell_length_b    20.4360 
_cell_length_c     8.6096 
_cell_angle_alpha  90.000 
_cell_angle_beta  103.950 
_cell_angle_gamma  90.000 
 
_shelx_F_squared_multiplier     1.000 
 
loop_ 
 _refln_index_h 
 _refln_index_k 
 _refln_index_l 
 _refln_F_squared_calc 
 _refln_F_squared_meas 
 _refln_F_squared_sigma 
 _refln_observed_status 
   1   0   0     1611.35     1332.10     24.83 o 
   2   0   0      362.21      367.86      7.28 o 
   3   0   0    11850.28    14135.12    361.39 o 
   4   0   0     1212.82     1132.35     21.56 o 
   5   0   0      105.88      111.62      6.24 o 
   6   0   0      388.24      369.97     10.68 o 
   7   0   0      106.57      108.82      6.18 o 
   1   1   0       75.65       87.43      1.84 o 
   2   1   0     4362.49     4466.06     54.85 o 
   3   1   0      400.00      355.71     12.57 o 
   4   1   0       94.19       99.40      3.77 o 
   5   1   0      267.36      260.49      6.85 o 
   6   1   0      377.86      370.33      8.01 o 
   7   1   0        3.34        4.05      2.28 o 
   1   2   0     1496.02     1373.77     26.64 o 
   2   2   0      326.90      329.70      5.27 o 
   3   2   0     2306.15     2060.45     25.65 o 
   4   2   0      708.54      704.27     10.52 o 
   5   2   0       23.05       28.88      3.59 o 
   6   2   0      190.76      182.32      5.51 o 
   7   2   0       47.56       41.35      3.11 o 
   1   3   0      801.31      770.73      8.34 o 
   2   3   0     1679.72     1572.98     17.58 o 
   3   3   0     1722.91     1660.61     19.84 o 
   4   3   0      242.48      229.69      5.22 o 
   5   3   0      558.51      556.31      9.72 o 
   6   3   0      169.42      152.41      5.41 o 
   7   3   0       19.39       20.94      2.78 o 
   0   4   0     1421.42     1324.66     21.12 o 
   1   4   0     6614.27     7532.50    118.10 o 
   2   4   0      241.77      282.33      4.21 o 
   3   4   0     1412.70     1316.12     16.18 o 
   4   4   0      122.65      113.26      3.66 o 
   5   4   0       20.09       21.09      2.66 o 
   6   4   0       53.99       65.33      3.19 o 
   7   4   0       53.79       58.89      4.33 o 
   1   5   0     3029.90     3245.90     84.69 o 
   2   5   0      274.85      302.71      6.69 o 
   3   5   0      846.81      807.05     10.89 o 
   4   5   0      360.42      359.06      6.57 o 
   5   5   0      537.29      508.94      9.40 o 
   6   5   0      285.57      286.69      6.50 o 
   7   5   0       17.59       19.02      2.63 o 
   0   6   0     1471.73     1406.72     26.62 o 
   1   6   0     1646.02     1621.60     22.68 o 
   2   6   0       51.14       13.49      1.06 o 
   3   6   0     1616.31     1494.76     17.65 o 
   4   6   0        2.45       39.41      5.49 o 
   5   6   0      287.26      260.61      6.06 o 
   6   6   0      128.10      145.41      4.13 o 
   7   6   0      135.22      123.03      5.62 o 
   1   7   0     1786.18     1851.53     26.01 o 
   2   7   0       91.52       63.47      2.33 o 
   3   7   0       30.36       48.47      4.01 o 
   4   7   0       35.21       42.88      2.22 o 
   5   7   0      120.07      155.87      7.93 o 
   6   7   0      210.01      192.13      5.59 o 
   0   8   0      678.09      727.36     16.18 o 
   1   8   0       10.00       24.47      4.12 o 
   2   8   0       12.52       20.31      1.10 o 
   3   8   0      353.78      335.72      6.63 o 
   4   8   0      277.43      260.77      5.90 o 
   5   8   0        1.36        5.32      1.31 o 
   6   8   0      133.38      146.59      4.42 o 
   1   9   0       36.35       74.78      5.91 o 
   2   9   0     1318.02     1187.02     15.05 o 
   3   9   0       14.50        7.13      1.24 o 
   4   9   0      386.84      375.13      7.39 o 
   5   9   0      405.30      408.80     10.61 o 
   6   9   0      306.32      313.97      7.80 o 
   0  10   0     6417.76     6529.59    163.07 o 
   1  10   0      106.75      138.56      6.72 o 
   2  10   0      440.41      421.70     14.03 o 
   3  10   0     1015.53      928.03     12.85 o 
   4  10   0     1023.51     1089.68     27.33 o 
   5  10   0       76.50       71.59      4.36 o 
   6  10   0       60.82       49.90      4.52 o 
   1  11   0       16.84       41.51      5.38 o 
   2  11   0       56.44       43.48      3.59 o 
   3  11   0      180.46      198.01      4.44 o 
   4  11   0      445.49      503.10     10.62 o 
   5  11   0       62.68       60.33      2.14 o 
   6  11   0      160.19      171.19     12.00 o 
   0  12   0     4768.80     4570.90    112.86 o 
   1  12   0      723.46      706.09     10.43 o 
   2  12   0      170.40      175.73      4.86 o 
   3  12   0     2293.70     2215.67     33.06 o 
   4  12   0       13.35       43.67      6.50 o 
   5  12   0       22.79       46.06      2.91 o 
   6  12   0      178.85      177.69      8.14 o 
   1  13   0     1618.13     1537.96     24.57 o 
   2  13   0     1032.48      987.33     21.46 o 
   3  13   0      292.61      306.98     13.04 o 
   4  13   0      327.75      312.28      5.43 o 
   5  13   0      575.97      540.50     18.35 o 
   6  13   0       79.73       89.86      7.41 o 
   0  14   0      962.23      881.54     21.55 o 
   1  14   0     1005.30      894.85     21.60 o 
   2  14   0        3.89       15.71      3.37 o 
   3  14   0      858.08      830.51     12.61 o 
   4  14   0      175.18      169.57      5.25 o 
   5  14   0       37.01       69.10      6.48 o 
   6  14   0       55.63       51.87      7.03 o 
   1  15   0     1098.04     1082.28     16.81 o 
   2  15   0      628.16      638.58     12.33 o 
   3  15   0     1084.19     1101.80     16.45 o 
   4  15   0      100.61       96.93      5.52 o 
   5  15   0      103.05      102.67     10.03 o 
   0  16   0      490.50      472.64     18.51 o 
   1  16   0      350.83      321.59     12.19 o 
   2  16   0      210.78      193.77      8.04 o 
   3  16   0       60.77       79.23      8.25 o 
   4  16   0      225.94      210.91      5.31 o 
   5  16   0        5.69       13.70      5.45 o 
   1  17   0       65.58       81.36      3.97 o 
   2  17   0      534.33      555.01     12.85 o 
   3  17   0       39.74       68.82      6.38 o 
   4  17   0        0.56        1.00      1.29 o 
   5  17   0       90.57      100.41      8.83 o 
   0  18   0     2351.43     2085.42     51.21 o 
   1  18   0       90.84       77.70      4.23 o 
   2  18   0        3.00        0.84      1.56 o 
   3  18   0      426.34      395.94      7.51 o 
   4  18   0      156.91      153.90     11.17 o 
   5  18   0        0.08        0.86      3.08 o 
   1  19   0       15.88       36.61      3.80 o 
   2  19   0      352.16      352.99      9.16 o 
   3  19   0      132.43      121.30      6.55 o 
   4  19   0        1.11       10.46      4.64 o 
   0  20   0       32.79       19.23      5.43 o 
   1  20   0       27.90       31.81      2.77 o 
   2  20   0       21.73       39.64      3.99 o 
   3  20   0      125.45      100.68      7.34 o 
   4  20   0       50.01       53.73      6.74 o 
   1  21   0       45.72       68.99      3.94 o 
   2  21   0        1.32        8.81      4.20 o 
   3  21   0       17.10       14.33      3.03 o 
   4  21   0       13.26       36.38      6.65 o 
   0  22   0      226.63      198.41     10.97 o 
   1  22   0      410.05      423.80      9.92 o 
   2  22   0      221.32      211.21      9.64 o 
   3  22   0      167.35      152.34     10.83 o 
   1  23   0       40.65       49.81      4.59 o 
   2  23   0       24.87       40.69      3.82 o 
   3  23   0       30.68       29.95      6.77 o 
   0  24   0       25.90       23.12      3.72 o 
   1  24   0        1.56        0.81      2.21 o 
   2  24   0        2.64        1.71      2.58 o 
   1  25   0       19.77       33.12      4.20 o 
  -7   0   1        2.18        0.87      2.70 o 
  -6   0   1      151.65      160.07      7.33 o 
  -5   0   1       77.40       87.58      6.11 o 
  -4   0   1      533.45      540.29     17.42 o 
  -3   0   1      268.12      259.97      6.65 o 
  -2   0   1       52.96       59.48      4.11 o 
  -1   0   1    18224.26    20989.96    695.14 o 
   1   0   1     1463.37     1277.70     14.85 o 
   2   0   1      668.76      665.25     12.21 o 
   3   0   1     3376.79     3134.98     59.66 o 
   4   0   1      482.57      424.56     10.95 o 
   5   0   1       94.35       98.51      5.45 o 
   6   0   1       29.95       26.12      3.54 o 
   7   0   1      127.48      122.51      7.15 o 
  -7   1   1       24.52       28.98      3.33 o 
  -6   1   1       42.94       44.23      3.53 o 
  -5   1   1      143.76      146.12      4.80 o 
  -4   1   1      769.77      774.59     11.41 o 
  -3   1   1      704.00      683.51      9.71 o 
  -2   1   1      374.93      398.54      6.45 o 
  -1   1   1     4944.53     6008.46     94.88 o 
   1   1   1     3747.58     3963.12     60.00 o 
   2   1   1     6885.92     7193.84    107.94 o 
   3   1   1     2279.73     2105.33     26.48 o 
   4   1   1       37.47       39.41      2.96 o 
   5   1   1     1608.13     1539.31     22.56 o 
   6   1   1      237.82      240.22      6.05 o 
   7   1   1        1.90        3.31      1.75 o 
  -7   2   1       86.64       71.45      4.30 o 
  -6   2   1      101.10      111.57      5.48 o 
  -5   2   1       16.56       18.97      3.10 o 
  -4   2   1        1.85       41.73      6.34 o 
  -3   2   1     1400.55     1286.58     17.60 o 
  -2   2   1     1230.03     1257.39     18.25 o 
  -1   2   1     2258.92     2363.35     27.67 o 
   0   2   1     3853.40     4017.74     54.57 o 
   1   2   1     2766.34     2641.27     59.62 o 
   2   2   1      893.94      842.56      8.69 o 
   3   2   1     1196.55     1159.09     12.72 o 
   4   2   1      764.67      749.43     10.42 o 
   5   2   1      932.47      899.53     15.12 o 
   6   2   1      118.64      119.26      4.29 o 
   7   2   1      167.20      160.78      5.02 o 
  -7   3   1       45.67       61.69      4.30 o 
  -6   3   1      329.15      311.04      7.06 o 
  -5   3   1      330.81      324.51      7.87 o 
  -4   3   1       83.73       83.03      4.31 o 
  -3   3   1       70.89      110.83      3.29 o 
  -2   3   1     4420.14     4404.97     57.97 o 
  -1   3   1     2956.37     2626.31     60.50 o 
   0   3   1     1458.12     1436.73     46.97 o 
   1   3   1     6270.48     6825.23    118.00 o 
   2   3   1     5529.13     5872.91    112.31 o 
   3   3   1      687.65      612.64      8.11 o 
   4   3   1      105.02      113.48      3.45 o 
   5   3   1      375.91      366.24      7.09 o 
   6   3   1      401.14      378.27      7.83 o 
   7   3   1        0.64        5.64      2.02 o 
  -7   4   1       65.30       90.61      5.37 o 
  -6   4   1      364.30      340.56      7.34 o 
  -5   4   1       26.20       30.97      2.75 o 
  -4   4   1      242.20      232.82      9.17 o 
  -3   4   1     3123.04     3026.50     89.84 o 
  -2   4   1      351.84      449.74     12.35 o 
  -1   4   1       33.99       47.87      7.41 o 
   0   4   1    15332.19    18411.51    414.41 o 
   1   4   1      134.33      123.61      9.62 o 
   2   4   1        7.16        4.84      0.63 o 
   3   4   1      314.17      321.41      4.37 o 
   4   4   1      218.92      231.46      4.43 o 
   5   4   1      165.29      170.67      4.75 o 
   6   4   1       52.11       58.09      3.23 o 
  -7   5   1       45.51       47.43      3.87 o 
  -6   5   1      255.51      239.83      6.85 o 
  -5   5   1      620.02      596.59     10.55 o 
  -4   5   1        1.77        1.06      1.79 o 
  -3   5   1      900.42      883.79     11.37 o 
  -2   5   1        6.91       14.82      2.46 o 
  -1   5   1       66.83       57.44      5.12 o 
   0   5   1     6506.51     7757.62    137.41 o 
   1   5   1     7556.24     8879.52    161.72 o 
   2   5   1       71.45       87.37      3.37 o 
   3   5   1        2.64       21.46      2.95 o 
   4   5   1      136.31      134.89      3.77 o 
   5   5   1       17.92       40.40      4.81 o 
   6   5   1      210.20      204.09      5.44 o 
  -7   6   1      149.70      161.83      5.33 o 
  -6   6   1      509.92      483.51     10.36 o 
  -5   6   1       63.65       61.88      3.83 o 
  -4   6   1      791.39      705.54     11.45 o 
  -3   6   1     5843.92     5487.44     79.70 o 
  -2   6   1     1194.09     1045.95     13.22 o 
  -1   6   1        2.56        1.24      0.90 o 
   0   6   1     1776.72     1641.04     30.71 o 
   1   6   1     1815.94     2088.00     69.44 o 
   2   6   1      443.47      374.56      4.67 o 
   3   6   1      313.64      291.06      3.84 o 
   4   6   1     1184.89     1177.28     14.73 o 
   5   6   1       88.02      103.44      3.11 o 
   6   6   1       93.73       96.67      4.19 o 
  -7   7   1        5.23       10.32      2.09 o 
  -6   7   1      341.55      336.64      7.99 o 
  -5   7   1      358.41      376.16     10.71 o 
  -4   7   1      258.62      264.49      6.40 o 
  -3   7   1      231.01      401.00     11.48 o 
  -2   7   1      231.21      242.01     13.21 o 
  -1   7   1      830.64      683.49     10.07 o 
   0   7   1      512.46      713.18     11.50 o 
   1   7   1       34.12      165.01      8.38 o 
   2   7   1      880.97      786.40     17.39 o 
   3   7   1      232.59      233.86      6.87 o 
   4   7   1      209.75      179.95      4.23 o 
   5   7   1      360.24      382.39      6.04 o 
   6   7   1       64.93       53.97      2.53 o 
  -7   8   1      248.43      249.50      6.82 o 
  -6   8   1      208.79      203.57      6.31 o 
  -5   8   1       18.70       26.74      2.40 o 
  -4   8   1      189.58      169.37      6.87 o 
  -3   8   1      797.31      779.02     11.53 o 
  -2   8   1      408.28      367.93      5.04 o 
  -1   8   1      346.21      354.69      6.05 o 
   0   8   1      340.38      293.25     10.96 o 
   1   8   1       13.57       28.02      2.85 o 
   2   8   1       73.15       65.31      3.07 o 
   3   8   1       91.50       98.87      3.94 o 
   4   8   1      170.01      173.42      4.51 o 
   5   8   1      228.84      229.29      4.94 o 
   6   8   1       11.42       15.64      3.81 o 
  -6   9   1      292.01      287.57      8.02 o 
  -5   9   1      833.51      799.10     15.91 o 
  -4   9   1      711.03      727.41     12.54 o 
  -3   9   1       92.43      126.00      3.94 o 
  -2   9   1     1685.26     1686.05     19.89 o 
  -1   9   1     1606.28     1381.71     20.14 o 
   0   9   1      895.63      804.78     13.96 o 
   1   9   1     4285.83     4601.32    130.93 o 
   2   9   1       11.58       21.28      1.51 o 
   3   9   1        1.48       22.39      5.38 o 
   4   9   1      203.72      197.24      9.85 o 
   5   9   1      357.34      333.60      6.98 o 
   6   9   1       53.68       52.50      5.78 o 
  -6  10   1      138.43      164.16      8.76 o 
  -5  10   1        0.10       32.19      3.25 o 
  -4  10   1      366.38      363.43      9.66 o 
  -3  10   1      527.39      543.85     11.30 o 
  -2  10   1      255.95      252.06     10.68 o 
  -1  10   1       85.36       77.09      6.12 o 
   0  10   1      887.25      831.44     19.32 o 
   1  10   1      178.96      215.61      9.56 o 
   2  10   1     1216.76     1247.34     18.69 o 
   3  10   1     1370.08     1304.81     17.83 o 
   4  10   1       40.58       46.60      4.48 o 
   5  10   1      166.61      149.48      4.43 o 
   6  10   1       28.27       35.89      5.19 o 
  -6  11   1       23.06       30.84      6.41 o 
  -5  11   1       57.81       56.86      4.15 o 
  -4  11   1      292.30      284.79      5.99 o 
  -3  11   1       25.63       40.64      2.60 o 
  -2  11   1      237.46      274.64      8.47 o 
  -1  11   1      874.20      840.17     11.75 o 
   0  11   1     1071.04      971.74     15.25 o 
   1  11   1        5.68       19.31      3.83 o 
   2  11   1     2440.56     2350.04     31.63 o 
   3  11   1     2058.71     1892.56     38.78 o 
   4  11   1        1.07       30.18      3.94 o 
   5  11   1      428.98      412.91     11.35 o 
   6  11   1      190.73      193.58      8.84 o 
  -6  12   1      226.18      266.16     12.95 o 
  -5  12   1       20.80       27.66      2.13 o 
  -4  12   1      216.06      202.45      4.85 o 
  -3  12   1     1606.89     1566.73     24.21 o 
  -2  12   1       93.94      105.26      4.64 o 
  -1  12   1      161.48      282.73     13.54 o 
   0  12   1     1800.27     1706.72     30.81 o 
   1  12   1     2154.43     1983.66     28.17 o 
   2  12   1      177.13      197.10      9.78 o 
   3  12   1       77.89      142.65     12.23 o 
   4  12   1     1161.96     1150.50     23.39 o 
   5  12   1       51.41       49.43      4.89 o 
   6  12   1       20.11       23.17      4.59 o 
  -6  13   1      103.89      116.50      9.88 o 
  -5  13   1      165.55      146.63      4.04 o 
  -4  13   1      128.32      118.74      3.32 o 
  -3  13   1        0.18        3.28      1.84 o 
  -2  13   1      619.97      566.59     11.56 o 
  -1  13   1     1419.77     1355.76     19.79 o 
   0  13   1       96.93       90.40      5.56 o 
   1  13   1       40.50       32.69      3.30 o 
   2  13   1     1661.10     1567.41     20.93 o 
   3  13   1        3.30       18.57      5.27 o 
   4  13   1       49.54       39.00      6.59 o 
   5  13   1      194.62      190.43      7.88 o 
   6  13   1      175.79      204.25      8.92 o 
  -6  14   1       15.72       19.29      6.76 o 
  -5  14   1        6.07        7.66      2.03 o 
  -4  14   1       86.30       97.13      4.08 o 
  -3  14   1      126.12      132.09      4.18 o 
  -2  14   1       14.52       56.17      4.60 o 
  -1  14   1       17.23      124.23      5.97 o 
   0  14   1     2014.77     1908.39     35.44 o 
   1  14   1      336.16      364.64      6.68 o 
   2  14   1       59.82       68.40      8.51 o 
   3  14   1       92.05       90.29      7.72 o 
   4  14   1      347.50      348.27     13.06 o 
   5  14   1       98.78      119.17     14.01 o 
  -5  15   1       46.56       47.64      3.60 o 
  -4  15   1       20.13       20.47      2.01 o 
  -3  15   1       10.03       71.97      4.45 o 
  -2  15   1      169.84      159.99      5.36 o 
  -1  15   1      682.71      670.73     11.46 o 
   0  15   1        8.62       29.54      4.89 o 
   1  15   1      255.64      241.38      6.15 o 
   2  15   1     1497.49     1449.18     28.25 o 
   3  15   1      811.98      832.38     19.27 o 
   4  15   1       17.52       13.54      4.78 o 
   5  15   1      122.41      116.54      9.94 o 
  -5  16   1        7.24       10.47      1.88 o 
  -4  16   1       46.65       81.67      9.88 o 
  -3  16   1     1221.20     1215.47     19.82 o 
  -2  16   1      107.21      111.17      5.30 o 
  -1  16   1       67.00      120.79      6.43 o 
   0  16   1     1448.69     1416.23     25.32 o 
   1  16   1      451.37      435.11      8.93 o 
   2  16   1       89.47      121.44      9.07 o 
   3  16   1     1080.31     1053.71     57.52 o 
   4  16   1      324.27      320.76     13.25 o 
   5  16   1       65.33       74.53      8.81 o 
  -5  17   1      105.28      102.33      8.46 o 
  -4  17   1       96.04       82.95      5.13 o 
  -3  17   1      137.35      151.96      6.08 o 
  -2  17   1      100.51       93.56      4.43 o 
  -1  17   1        5.12        4.81      1.75 o 
   0  17   1      119.09      129.83      6.40 o 
   1  17   1       50.60       40.91      3.23 o 
   2  17   1       37.16       58.66      7.99 o 
   3  17   1      161.60      160.83      9.51 o 
   4  17   1       18.91       27.77      6.12 o 
   5  17   1      175.82      190.98     12.75 o 
  -5  18   1        3.13       12.58      5.00 o 
  -4  18   1       65.49       64.27      2.85 o 
  -3  18   1      286.48      257.08      5.93 o 
  -2  18   1       11.05        5.10      2.35 o 
  -1  18   1      753.00      779.13     12.92 o 
   0  18   1      324.93      335.84      9.14 o 
   1  18   1      105.84       99.64      3.89 o 
   2  18   1       54.18       59.57      3.76 o 
   3  18   1      158.60      167.23      9.94 o 
   4  18   1       19.79       24.11      5.29 o 
  -4  19   1       15.35       18.47      2.02 o 
  -3  19   1       24.57       54.49      4.18 o 
  -2  19   1       41.50       28.85      3.24 o 
  -1  19   1      414.75      396.32      9.00 o 
   0  19   1       30.21       42.76      4.49 o 
   1  19   1      224.94      206.84      5.52 o 
   2  19   1      350.07      339.87      9.04 o 
   3  19   1       77.19       72.44      6.47 o 
   4  19   1        0.23        1.64      4.55 o 
  -4  20   1      189.71      191.61      8.14 o 
  -3  20   1        9.49       52.20      6.62 o 
  -2  20   1      285.62      264.47      7.62 o 
  -1  20   1        2.11        3.38      2.13 o 
   0  20   1       49.35       63.95      5.26 o 
   1  20   1       33.57       22.53      2.91 o 
   2  20   1       12.18        8.66      2.88 o 
   3  20   1       23.30       36.58      6.01 o 
   4  20   1       19.58       18.69      5.81 o 
  -4  21   1      111.78      125.65      8.73 o 
  -3  21   1        7.29       11.66      2.48 o 
  -2  21   1      322.74      382.99     10.05 o 
  -1  21   1      131.93      135.26      5.41 o 
   0  21   1       75.74       90.07      4.79 o 
   1  21   1       16.76       24.05      3.92 o 
   2  21   1      150.68      138.57      5.58 o 
   3  21   1       70.07       76.70      8.04 o 
  -3  22   1      419.23      413.91      9.73 o 
  -2  22   1       21.55       77.92      6.27 o 
  -1  22   1       54.01       62.72      4.32 o 
   0  22   1      370.60      364.23     10.25 o 
   1  22   1       19.32       22.07      2.65 o 
   2  22   1       10.61        8.56      2.24 o 
   3  22   1        9.17       15.35      4.84 o 
  -3  23   1        1.47        7.86      1.96 o 
  -2  23   1       19.89       11.69      2.76 o 
  -1  23   1       23.66       28.89      3.58 o 
   0  23   1        4.80       27.27      2.95 o 
   1  23   1       20.92       32.37      2.90 o 
   2  23   1       61.95       64.15      5.08 o 
  -2  24   1       77.06       79.71      7.01 o 
  -1  24   1        9.87        7.98      2.75 o 
   0  24   1       87.06       91.79      4.52 o 
   1  24   1       57.72       68.66      6.54 o 
   2  24   1        1.01       -0.56      3.55 o 
  -1  25   1      299.39      341.64     11.47 o 
   0  25   1       11.53       16.23      3.10 o 
  -7   0   2       26.28       25.65      4.85 o 
  -6   0   2      873.45      875.24     24.44 o 
  -5   0   2       53.63       62.34      5.87 o 
  -4   0   2        1.03        4.58      2.90 o 
  -3   0   2      601.58      533.46     14.98 o 
  -2   0   2      125.11       71.10      4.19 o 
  -1   0   2     1082.70     1045.60     21.07 o 
   0   0   2     1974.12     1781.27     42.75 o 
   1   0   2     2835.96     2843.18     54.76 o 
   2   0   2       37.47       31.15      1.90 o 
   3   0   2      645.04      551.54      9.01 o 
   4   0   2      475.68      451.70     14.03 o 
   5   0   2     2433.65     2372.96     48.46 o 
   6   0   2       70.73       70.25      4.48 o 
  -7   1   2       15.00       18.72      3.08 o 
  -6   1   2       80.10      129.23      5.30 o 
  -5   1   2        3.46        6.78      2.47 o 
  -4   1   2       61.31       59.63      3.84 o 
  -3   1   2       90.31       88.93      3.22 o 
  -2   1   2     1499.30     1573.41     22.16 o 
  -1   1   2     1248.68     1133.87     14.72 o 
   0   1   2      275.68      220.51      6.99 o 
   1   1   2      139.06      178.26      2.50 o 
   2   1   2     1046.49      845.72      8.38 o 
   3   1   2     2476.96     2332.67     27.11 o 
   4   1   2       20.12       19.73      2.48 o 
   5   1   2       14.18       33.34      4.30 o 
   6   1   2      651.17      654.50     11.08 o 
  -7   2   2       52.83       47.43      4.12 o 
  -6   2   2       92.57      114.96      5.49 o 
  -5   2   2       10.96       28.16      3.17 o 
  -4   2   2      144.87      191.31     10.97 o 
  -3   2   2     1670.95     1592.16     21.51 o 
  -2   2   2      203.83      461.47     20.43 o 
  -1   2   2      140.70      179.00      5.41 o 
   0   2   2      601.16      561.62      7.23 o 
   1   2   2       85.95       88.11      6.12 o 
   2   2   2        5.26       18.98      1.99 o 
   3   2   2      272.03      259.70      4.29 o 
   4   2   2      967.48      906.13     12.86 o 
   5   2   2       70.65       74.35      5.15 o 
   6   2   2       53.39       50.16      2.97 o 
  -7   3   2       23.67       52.08      3.99 o 
  -6   3   2        0.75       12.54      3.10 o 
  -5   3   2      223.18      210.58      6.41 o 
  -4   3   2     1626.44     1569.90     26.37 o 
  -3   3   2        0.14       32.92      2.26 o 
  -2   3   2      973.36      870.57     11.24 o 
  -1   3   2     4524.01     4708.26    135.46 o 
   0   3   2      208.07      247.98      5.21 o 
   1   3   2      889.47      848.65      9.35 o 
   2   3   2     8959.81     9955.70    208.94 o 
   3   3   2      343.45      327.57      4.86 o 
   4   3   2       16.57       19.03      1.68 o 
   5   3   2     1740.69     1744.57     24.57 o 
   6   3   2        9.57       15.05      3.06 o 
  -7   4   2      304.27      320.60      8.44 o 
  -6   4   2      308.23      291.57      7.73 o 
  -5   4   2        9.53        7.95      2.13 o 
  -4   4   2      756.18      694.60     17.50 o 
  -3   4   2      397.88      410.00     18.45 o 
  -2   4   2       40.57       57.45      2.28 o 
  -1   4   2      963.88      860.74     17.79 o 
   0   4   2      436.73      616.68     26.83 o 
   1   4   2      682.41      743.48      7.02 o 
   2   4   2     2047.66     2021.97     44.40 o 
   3   4   2       41.13       41.29      1.57 o 
   4   4   2       98.72       99.73      2.88 o 
   5   4   2      304.96      306.05      7.87 o 
   6   4   2      241.06      226.19      8.11 o 
  -7   5   2      121.39      110.85      5.94 o 
  -6   5   2       73.88       83.86      4.27 o 
  -5   5   2      548.40      491.93     10.71 o 
  -4   5   2      885.07      853.25     14.51 o 
  -3   5   2      895.17     1005.91     14.48 o 
  -2   5   2      806.73      744.10     11.71 o 
  -1   5   2     7879.91     9215.15    170.87 o 
   0   5   2     8713.47    10630.41    210.47 o 
   1   5   2       55.48       60.90      1.60 o 
   2   5   2     2454.33     2424.52     33.97 o 
   3   5   2      160.50      174.30      3.43 o 
   4   5   2      274.56      274.35      4.73 o 
   5   5   2      308.28      308.96      7.24 o 
   6   5   2      326.75      304.53     11.41 o 
  -7   6   2      248.01      222.90      7.26 o 
  -6   6   2      422.84      402.16      9.87 o 
  -5   6   2        7.75       29.04      4.59 o 
  -4   6   2     1597.94     1537.15     24.14 o 
  -3   6   2     3513.00     3247.69     48.14 o 
  -2   6   2     1261.09     1171.91     16.06 o 
  -1   6   2      980.73      835.83     17.34 o 
   0   6   2     6360.52     6997.20    121.72 o 
   1   6   2       55.94      108.25      5.90 o 
   2   6   2        0.68       53.09      2.63 o 
   3   6   2      620.16      569.99      6.95 o 
   4   6   2      106.12      116.24      2.28 o 
   5   6   2       24.95       29.87      3.42 o 
   6   6   2       24.01       30.15      5.65 o 
  -7   7   2       75.10       73.79      4.41 o 
  -6   7   2       85.99      118.54      4.69 o 
  -5   7   2      266.23      260.27      6.32 o 
  -4   7   2     1357.72     1282.55     19.74 o 
  -3   7   2       46.98       59.96      3.42 o 
  -2   7   2     1712.07     1774.44     37.89 o 
  -1   7   2     5416.23     5901.84    113.41 o 
   0   7   2     1996.11     2105.94     65.26 o 
   1   7   2     3038.21     3447.37    159.55 o 
   2   7   2     2209.40     2102.25     40.84 o 
   3   7   2     1123.68     1017.27     23.18 o 
   4   7   2      339.08      350.59      4.79 o 
   5   7   2      145.10      135.89      3.50 o 
   6   7   2       21.11       21.28      4.34 o 
  -7   8   2      115.70      121.89      6.11 o 
  -6   8   2      416.21      406.56      8.92 o 
  -5   8   2       35.17       40.50      3.53 o 
  -4   8   2      439.78      455.80     11.46 o 
  -3   8   2     2845.51     2772.87     41.48 o 
  -2   8   2      102.16      260.02     14.11 o 
  -1   8   2        1.83       32.06      2.72 o 
   0   8   2      643.59      598.09     11.62 o 
   1   8   2      821.13      877.09     24.43 o 
   2   8   2      332.09      347.07     21.45 o 
   3   8   2      121.49      112.36      5.33 o 
   4   8   2      342.23      335.34      9.24 o 
   5   8   2      274.92      253.45      8.92 o 
   6   8   2        1.69        1.81      2.78 o 
  -6   9   2       62.33       65.03      6.14 o 
  -5   9   2      634.41      631.64     13.75 o 
  -4   9   2      956.26      927.28     16.23 o 
  -3   9   2       17.94       14.05      2.38 o 
  -2   9   2      767.21      687.31     11.95 o 
  -1   9   2     6191.73     6466.05    114.21 o 
   0   9   2        8.92       20.85      4.03 o 
   1   9   2     1635.38     1626.79     19.94 o 
   2   9   2     1224.20     1139.93     22.93 o 
   3   9   2      310.47      300.61      7.11 o 
   4   9   2        5.78        5.05      2.39 o 
   5   9   2      105.64      115.50      5.99 o 
   6   9   2       42.48       42.33      4.59 o 
  -6  10   2      419.66      401.03     12.46 o 
  -5  10   2       66.42       95.30      5.74 o 
  -4  10   2      205.01      226.18      8.97 o 
  -3  10   2     1513.45     1487.19     24.70 o 
  -2  10   2     1875.57     1916.95     27.80 o 
  -1  10   2       45.19      139.86     10.85 o 
   0  10   2      922.99      858.79     13.38 o 
   1  10   2     2923.72     2633.85     34.82 o 
   2  10   2        2.20       39.08      4.18 o 
   3  10   2       71.29       69.90      5.73 o 
   4  10   2      201.28      187.87      6.64 o 
   5  10   2      249.80      250.25      8.32 o 
   6  10   2       25.24       28.76      4.43 o 
  -6  11   2       38.67       45.11      4.90 o 
  -5  11   2        2.50        5.69      2.59 o 
  -4  11   2      101.15       97.27      4.25 o 
  -3  11   2        7.24        6.51      1.68 o 
  -2  11   2       95.60      123.69      5.31 o 
  -1  11   2     1012.19     1022.63     15.74 o 
   0  11   2      206.94      226.55      5.93 o 
   1  11   2      256.79      258.47     10.28 o 
   2  11   2     1039.25      983.13     21.84 o 
   3  11   2      526.18      490.49     14.40 o 
   4  11   2       20.62       15.95      3.33 o 
   5  11   2       22.93       32.52      3.85 o 
   6  11   2      107.64      115.59      7.04 o 
  -6  12   2      141.64      148.81      7.66 o 
  -5  12   2        7.78       11.58      2.76 o 
  -4  12   2      100.05      101.49      3.90 o 
  -3  12   2      649.86      649.49     10.63 o 
  -2  12   2      157.85      140.22      6.18 o 
  -1  12   2      186.34      193.49      5.18 o 
   0  12   2     1790.04     1764.77     27.15 o 
   1  12   2      227.05      203.60      5.00 o 
   2  12   2        3.28       10.16      3.40 o 
   3  12   2      511.80      542.05     17.55 o 
   4  12   2      292.26      283.50      9.02 o 
   5  12   2       80.69       83.13      5.81 o 
  -6  13   2       16.93        6.38      2.37 o 
  -5  13   2       86.35       75.24      3.74 o 
  -4  13   2      273.68      283.06      5.75 o 
  -3  13   2        1.27        1.87      1.45 o 
  -2  13   2      159.19      162.44      6.84 o 
  -1  13   2      104.78       83.56      3.14 o 
   0  13   2     1523.50     1504.48     26.43 o 
   1  13   2       42.65       43.83      2.55 o 
   2  13   2      174.20      181.88     10.23 o 
   3  13   2      551.26      542.15     17.32 o 
   4  13   2       30.16       29.37      4.08 o 
   5  13   2      281.72      307.70     10.80 o 
  -6  14   2       79.58       80.49      7.10 o 
  -5  14   2       16.13       26.45      3.07 o 
  -4  14   2        3.92        5.55      1.83 o 
  -3  14   2      108.57      124.58     12.38 o 
  -2  14   2        6.37        7.27      2.40 o 
  -1  14   2        9.61       67.97      3.07 o 
   0  14   2       22.50       38.32      5.37 o 
   1  14   2       21.66       14.61      2.47 o 
   2  14   2     1118.97     1143.53     18.13 o 
   3  14   2       89.95      127.08      7.76 o 
   4  14   2      193.95      193.44     17.49 o 
   5  14   2      232.48      261.41     10.26 o 
  -6  15   2       13.06       15.95      5.45 o 
  -5  15   2       83.36       79.18      3.31 o 
  -4  15   2       76.70      110.85      4.90 o 
  -3  15   2      204.14      207.31      5.12 o 
  -2  15   2      208.89      214.52      6.30 o 
  -1  15   2      733.42      736.39     14.40 o 
   0  15   2       15.95      111.93      8.34 o 
   1  15   2      150.43      173.35      4.62 o 
   2  15   2     2734.05     2617.68     83.98 o 
   3  15   2      138.47      135.40      8.23 o 
   4  15   2       10.85       14.90      5.01 o 
   5  15   2      407.66      426.84     15.63 o 
  -5  16   2        2.82       17.87      2.97 o 
  -4  16   2      233.89      219.55      6.15 o 
  -3  16   2      130.48      115.94      4.37 o 
  -2  16   2       26.89       30.20      2.77 o 
  -1  16   2       58.34       64.08      3.96 o 
   0  16   2      567.57      611.78     14.12 o 
   1  16   2       75.88       86.89      3.13 o 
   2  16   2      126.94      132.00     14.57 o 
   3  16   2       76.50      121.92      8.06 o 
   4  16   2       88.46      109.51      8.99 o 
   5  16   2       30.36       22.02      6.11 o 
  -5  17   2       11.86        3.61      1.83 o 
  -4  17   2       62.92       57.92      3.46 o 
  -3  17   2        0.01       17.12      2.34 o 
  -2  17   2        3.48        5.67      2.12 o 
  -1  17   2      370.60      361.48      8.86 o 
   0  17   2      107.90       90.49      5.78 o 
   1  17   2        1.53       10.98      1.74 o 
   2  17   2       89.73       82.31      6.12 o 
   3  17   2      186.99      191.69     11.02 o 
   4  17   2        4.69        5.55      6.00 o 
  -5  18   2       22.86       22.15      2.93 o 
  -4  18   2      110.15       89.33      4.57 o 
  -3  18   2      242.77      253.00      6.85 o 
  -2  18   2       14.37       16.08      2.48 o 
  -1  18   2       62.79       59.48      3.30 o 
   0  18   2      153.36      173.90      6.56 o 
   1  18   2      299.27      321.70      7.48 o 
   2  18   2        1.18        2.77      2.18 o 
   3  18   2        0.63        7.27      4.01 o 
   4  18   2      122.40      132.90      9.84 o 
  -4  19   2      233.48      197.54     10.59 o 
  -3  19   2        6.93        6.81      2.10 o 
  -2  19   2      161.85      151.46      5.76 o 
  -1  19   2      464.33      402.62      9.36 o 
   0  19   2       53.01       35.39      4.27 o 
   1  19   2       77.20       94.19      4.05 o 
   2  19   2      319.57      265.75     14.09 o 
   3  19   2      358.82      339.56     14.75 o 
   4  19   2       91.23       93.66     12.25 o 
  -4  20   2       24.65       24.74      2.97 o 
  -3  20   2      510.40      521.68     11.60 o 
  -2  20   2      163.27      171.32      5.92 o 
  -1  20   2        3.73       15.12      2.88 o 
   0  20   2       88.53       88.34      4.46 o 
   1  20   2      128.92      130.99      4.14 o 
   2  20   2       81.72       93.87      6.55 o 
   3  20   2       67.67       80.21      7.73 o 
  -4  21   2       50.78       34.66      3.78 o 
  -3  21   2       14.88       41.48      3.41 o 
  -2  21   2       78.64       82.14      4.44 o 
  -1  21   2      260.70      241.75      8.22 o 
   0  21   2       67.53       60.27      3.58 o 
   1  21   2       21.66       30.60      2.84 o 
   2  21   2      112.40       91.77      7.51 o 
   3  21   2        2.25        8.96      4.68 o 
  -3  22   2      153.75      186.66      8.51 o 
  -2  22   2       59.39       71.06      4.31 o 
  -1  22   2       34.23       37.58      3.63 o 
   0  22   2      295.48      314.52      7.28 o 
   1  22   2       79.14      103.99      5.01 o 
   2  22   2       11.22       29.25      5.53 o 
   3  22   2        8.26       16.09      5.96 o 
  -3  23   2       28.46       17.76      2.98 o 
  -2  23   2        7.04       10.44      2.69 o 
  -1  23   2      176.26      152.18      6.31 o 
   0  23   2      254.87      235.74      6.57 o 
   1  23   2        0.40        9.14      2.23 o 
   2  23   2      112.99      101.38      9.28 o 
  -2  24   2      178.74      196.63      7.43 o 
  -1  24   2        2.56        2.40      2.65 o 
   0  24   2       53.11       57.57      5.72 o 
   1  24   2       81.31       84.15     14.27 o 
  -7   0   3      532.76      497.93     17.21 o 
  -6   0   3      324.63      343.25     13.13 o 
  -5   0   3       35.32       42.79      6.05 o 
  -4   0   3      225.18      186.12      9.39 o 
  -3   0   3      675.33      580.58     14.45 o 
  -2   0   3      924.97      995.63     22.01 o 
  -1   0   3     1559.89     1501.84     32.74 o 
   0   0   3      101.91       72.77      6.00 o 
   1   0   3      513.41      562.30      8.69 o 
   2   0   3      168.95      192.68      4.02 o 
   3   0   3      397.12      386.34      7.17 o 
   4   0   3      995.43     1000.40     19.98 o 
   5   0   3      208.11      189.53      6.79 o 
   6   0   3        0.22       -0.67      2.40 o 
  -7   1   3       57.98      126.22      6.93 o 
  -6   1   3       19.64       17.74      3.01 o 
  -5   1   3       72.47       68.65      3.91 o 
  -4   1   3      571.79      531.76     11.35 o 
  -3   1   3      539.87      503.67      9.33 o 
  -2   1   3      217.38      392.35     16.00 o 
  -1   1   3      375.24      576.24     31.66 o 
   0   1   3      171.46      111.01      2.61 o 
   1   1   3     1331.76     1294.37     13.06 o 
   2   1   3     2327.32     2169.11     22.79 o 
   3   1   3       43.92       45.89      2.02 o 
   4   1   3      473.89      444.04      6.73 o 
   5   1   3      357.76      377.72      7.43 o 
   6   1   3      185.12      184.09      5.17 o 
  -7   2   3       83.88       90.33      5.02 o 
  -6   2   3      278.97      268.98      7.89 o 
  -5   2   3       37.03       35.26      5.09 o 
  -4   2   3      138.90      118.14      4.64 o 
  -3   2   3      538.32      513.26     10.84 o 
  -2   2   3      188.35      133.17      7.17 o 
  -1   2   3      922.39      832.81     13.13 o 
   0   2   3      147.85      180.27      8.37 o 
   1   2   3       71.72      209.12      5.26 o 
   2   2   3      284.08      287.82      4.28 o 
   3   2   3      108.04       99.59      2.81 o 
   4   2   3       18.30       27.18      2.44 o 
   5   2   3      124.13      131.41      3.60 o 
   6   2   3       98.84       94.65      3.42 o 
  -7   3   3      160.81      169.24      6.30 o 
  -6   3   3       28.57       51.02      3.84 o 
  -5   3   3       95.24      102.11      5.46 o 
  -4   3   3     1099.47      996.09     17.74 o 
  -3   3   3       30.19       31.23      2.97 o 
  -2   3   3        1.73      151.99     12.95 o 
  -1   3   3     4068.54     3635.20     64.12 o 
   0   3   3        5.55       55.38      2.80 o 
   1   3   3     1730.30     2065.76     20.87 o 
   2   3   3      125.50      138.93      5.26 o 
   3   3   3      521.23      520.06      7.67 o 
   4   3   3      132.20      122.38      2.90 o 
   5   3   3       29.42       27.97      2.40 o 
   6   3   3      127.95      124.49      4.94 o 
  -7   4   3       63.83       61.00      4.85 o 
  -6   4   3      620.36      610.57     12.89 o 
  -5   4   3      150.02      148.69      5.54 o 
  -4   4   3       69.29       59.54      4.90 o 
  -3   4   3     1025.68      975.20     14.32 o 
  -2   4   3     1311.84     1302.60     18.74 o 
  -1   4   3       69.63       46.54      5.96 o 
   0   4   3      811.55      816.81     12.29 o 
   1   4   3     5807.11     6383.43    174.88 o 
   2   4   3      569.91      501.15      6.26 o 
   3   4   3      486.07      457.89      6.09 o 
   4   4   3      682.32      670.35      9.11 o 
   5   4   3     1202.85     1106.78     16.25 o 
   6   4   3       53.83       53.76      4.87 o 
  -7   5   3       57.50       61.54      4.28 o 
  -6   5   3      117.14      125.63      5.40 o 
  -5   5   3      117.12      138.90      6.15 o 
  -4   5   3      659.25      644.56     11.43 o 
  -3   5   3       17.90      137.49      5.14 o 
  -2   5   3     1063.97     1129.93     16.75 o 
  -1   5   3     2033.34     1928.98     87.96 o 
   0   5   3     1836.81     1719.76     26.87 o 
   1   5   3      389.74      458.34      8.33 o 
   2   5   3      537.73      503.02      5.15 o 
   3   5   3      937.58      882.29     11.55 o 
   4   5   3      100.99      101.29      4.51 o 
   5   5   3      280.60      249.32     10.30 o 
   6   5   3        9.63        8.05      3.22 o 
  -7   6   3       56.71       57.42      4.59 o 
  -6   6   3      319.58      377.69      9.83 o 
  -5   6   3      508.87      483.00     10.38 o 
  -4   6   3      795.52      797.73     13.47 o 
  -3   6   3     4129.41     4038.98     73.28 o 
  -2   6   3     4322.02     4307.09     70.61 o 
  -1   6   3      209.62      281.43      6.47 o 
   0   6   3     3596.91     3328.17     56.39 o 
   1   6   3     3514.81     3429.89     82.97 o 
   2   6   3      970.20      890.74     15.56 o 
   3   6   3      647.85      618.04     11.73 o 
   4   6   3      227.38      197.17      5.77 o 
   5   6   3      240.57      219.25      6.58 o 
   6   6   3      117.93      124.77      6.46 o 
  -7   7   3       89.24       92.73      5.65 o 
  -6   7   3        8.30        9.32      2.98 o 
  -5   7   3      120.71      151.81      6.12 o 
  -4   7   3     1412.02     1375.62     22.35 o 
  -3   7   3       57.26      120.33      9.95 o 
  -2   7   3       48.71       52.22      5.40 o 
  -1   7   3     4675.40     4892.65    111.61 o 
   0   7   3      847.15      766.43     16.48 o 
   1   7   3       21.58       33.75      3.26 o 
   2   7   3     1621.25     1535.61     24.98 o 
   3   7   3      376.47      355.65     12.95 o 
   4   7   3      249.30      257.67      7.77 o 
   5   7   3       18.76       20.57      3.15 o 
   6   7   3        3.56        4.86      2.89 o 
  -7   8   3      117.13      116.76      5.97 o 
  -6   8   3      235.83      229.45      6.86 o 
  -5   8   3       22.98       40.09      3.34 o 
  -4   8   3       46.00       45.80      3.79 o 
  -3   8   3      518.99      440.54      9.41 o 
  -2   8   3     1002.94     1007.93     15.36 o 
  -1   8   3      335.87      350.58     12.13 o 
   0   8   3     2180.66     1971.88     39.97 o 
   1   8   3     1667.10     1561.95     16.79 o 
   2   8   3     1165.93     1147.66     19.73 o 
   3   8   3        0.91       18.61      3.51 o 
   4   8   3      709.34      683.83     12.79 o 
   5   8   3      187.80      190.42      6.73 o 
   6   8   3       75.35       89.44      5.74 o 
  -6   9   3       13.67       23.09      3.84 o 
  -5   9   3      283.08      296.71      9.53 o 
  -4   9   3      726.27      721.84     14.48 o 
  -3   9   3       94.54      171.05      5.29 o 
  -2   9   3      700.90      635.84     13.90 o 
  -1   9   3     5962.80     5596.94     95.18 o 
   0   9   3     2418.06     2380.41     36.23 o 
   1   9   3        8.02       20.18      1.14 o 
   2   9   3     2898.48     2763.90     47.94 o 
   3   9   3      360.43      347.40      9.02 o 
   4   9   3       15.07       14.91      2.63 o 
   5   9   3      120.65      132.07      6.53 o 
  -6  10   3      280.41      266.56     10.04 o 
  -5  10   3        8.28       17.17      4.06 o 
  -4  10   3       68.29       81.63      5.41 o 
  -3  10   3     1735.57     1650.69     25.46 o 
  -2  10   3       42.27       60.67      6.39 o 
   0  10   3      571.45      544.02     15.36 o 
   1  10   3      534.05      473.43      9.56 o 
   2  10   3      220.38      270.56     10.43 o 
   3  10   3        0.22        3.35      2.43 o 
   4  10   3      280.42      266.88      9.94 o 
   5  10   3       80.55       84.16      5.41 o 
  -6  11   3       89.18       79.79      6.70 o 
  -5  11   3       63.84       92.44      5.20 o 
  -4  11   3      394.70      345.98      8.62 o 
  -3  11   3      669.41      656.27     16.33 o 
  -2  11   3       24.40       33.64      2.03 o 
  -1  11   3      429.09      436.95     10.06 o 
   0  11   3      237.59      208.03      4.99 o 
   1  11   3      111.26      115.69      4.79 o 
   2  11   3      792.11      811.31     15.84 o 
   3  11   3      652.64      664.20     14.47 o 
   4  11   3      155.23      144.75      6.27 o 
   5  11   3       34.05       38.42      4.49 o 
  -6  12   3       53.47      121.42     10.32 o 
  -5  12   3      189.68      202.65      7.94 o 
  -4  12   3      198.56      203.35      6.17 o 
  -3  12   3      191.71      241.95     10.59 o 
  -2  12   3        8.69       12.11      3.69 o 
  -1  12   3        7.50        7.51      1.71 o 
   0  12   3      202.08      195.22     10.46 o 
   1  12   3        8.62        9.61      3.07 o 
   2  12   3      318.37      324.02     21.56 o 
   3  12   3       13.03       20.50      2.94 o 
   4  12   3       53.56       67.20      5.00 o 
   5  12   3      222.98      229.68      8.89 o 
  -6  13   3       55.01       62.03      5.03 o 
  -5  13   3       29.51       42.48      3.58 o 
  -4  13   3      193.73      216.73      8.90 o 
  -3  13   3       12.24       39.47      3.67 o 
  -2  13   3        2.13       47.43      4.98 o 
  -1  13   3     1005.24      950.88     15.33 o 
   0  13   3      242.69      207.86      6.69 o 
   1  13   3        1.95       56.75      2.12 o 
   2  13   3      206.07      243.00      9.78 o 
   3  13   3      175.08      185.78      6.53 o 
   4  13   3        0.62        4.65      3.27 o 
   5  13   3      173.00      208.16     10.82 o 
  -6  14   3      157.63      146.90      7.76 o 
  -5  14   3       12.54       10.07      2.46 o 
  -4  14   3       31.49       18.47      2.16 o 
  -3  14   3        3.73       18.92      3.26 o 
  -2  14   3      306.81      296.44      7.68 o 
  -1  14   3       10.40       54.43      2.65 o 
   0  14   3       21.55       65.76     10.72 o 
   1  14   3      570.13      596.99     14.66 o 
   2  14   3       25.43       31.13      5.71 o 
   3  14   3        5.32        9.98      2.63 o 
   4  14   3      106.62      117.62      6.11 o 
   5  14   3      565.42      593.52     20.58 o 
  -5  15   3       30.41       28.18      3.37 o 
  -4  15   3      395.77      456.86     11.75 o 
  -3  15   3        4.90        7.57      1.80 o 
  -2  15   3       69.55       56.96      6.31 o 
  -1  15   3      126.58      137.12      4.31 o 
   0  15   3        2.42       12.40      2.92 o 
   1  15   3      391.27      382.56     11.25 o 
   2  15   3      148.71      212.35      9.95 o 
   3  15   3       27.62       37.48      3.71 o 
   4  15   3        4.28       14.00      3.67 o 
  -5  16   3       40.28       36.06      4.11 o 
  -4  16   3        2.32        9.31      2.92 o 
  -3  16   3      379.31      364.07      7.70 o 
  -2  16   3      232.65      225.16      5.78 o 
  -1  16   3        0.08        2.08      1.67 o 
   0  16   3       57.28       46.31      3.21 o 
   1  16   3       85.54       82.53      3.06 o 
   2  16   3      145.38      138.76      8.11 o 
   3  16   3       19.62       18.83      5.33 o 
   4  16   3      100.34       99.03      6.50 o 
  -5  17   3       62.04       57.75      4.73 o 
  -4  17   3      137.33      137.27      6.88 o 
  -3  17   3       31.67       27.91      2.98 o 
  -2  17   3        2.41       13.02      3.56 o 
  -1  17   3      106.35      146.13      5.71 o 
   0  17   3      423.70      419.99      9.77 o 
   1  17   3      100.12       87.63      3.75 o 
   2  17   3       16.22       39.51      5.58 o 
   3  17   3      211.46      207.97     12.96 o 
   4  17   3       19.54       24.90      4.30 o 
  -5  18   3       30.86       42.27      3.79 o 
  -4  18   3       43.83       51.60      3.42 o 
  -3  18   3      224.27      210.00      7.03 o 
  -2  18   3       56.65       89.35      9.12 o 
  -1  18   3        2.98       18.54      2.59 o 
   0  18   3      409.33      436.87      9.80 o 
   1  18   3       61.88       60.93      5.28 o 
   2  18   3      116.74      115.30      8.96 o 
   3  18   3      117.00      112.01      8.71 o 
   4  18   3      288.39      312.82     13.50 o 
  -4  19   3      183.31      191.59      5.96 o 
  -3  19   3       82.60       95.69      4.51 o 
  -2  19   3      155.38      180.25      6.84 o 
  -1  19   3      791.48      793.76     15.57 o 
   0  19   3       66.03       59.97      4.46 o 
   1  19   3       83.34       84.77      3.57 o 
   2  19   3      806.78      841.29     28.21 o 
   3  19   3        1.67        8.25      4.46 o 
  -4  20   3       32.86       31.92      3.13 o 
  -3  20   3      179.38      158.30      6.33 o 
  -2  20   3      164.27      150.71      6.05 o 
  -1  20   3       15.37       29.79      3.77 o 
   0  20   3       24.60       19.50      2.26 o 
   1  20   3      307.06      291.10      7.39 o 
   2  20   3       18.09       72.71      8.08 o 
   3  20   3       57.39       76.45      8.21 o 
  -4  21   3      146.00      142.30      6.05 o 
  -3  21   3       42.89       33.87      5.70 o 
  -2  21   3       23.20       42.27      5.04 o 
  -1  21   3      542.14      544.89     10.85 o 
   0  21   3      143.84      136.00      4.64 o 
   1  21   3       27.54       24.12      2.69 o 
   2  21   3      131.47      158.30     10.05 o 
   3  21   3      195.84      214.67     12.65 o 
  -3  22   3      120.74      103.94      5.33 o 
  -2  22   3       11.33        6.04      2.59 o 
  -1  22   3        2.30        3.70      1.72 o 
   0  22   3       85.87       78.46      4.53 o 
   1  22   3      141.49      123.99      7.68 o 
   2  22   3      107.62      137.37     11.58 o 
  -2  23   3       96.32      113.26      6.34 o 
  -1  23   3      135.90      151.27      5.29 o 
   0  23   3      160.65      154.19      5.64 o 
   1  23   3       26.21       28.81      6.26 o 
  -1  24   3        1.08        2.64      2.12 o 
   0  24   3       65.97       44.70      4.34 o 
  -7   0   4       91.36      110.91      8.83 o 
  -6   0   4      373.26      355.00     13.88 o 
  -5   0   4      429.71      387.57     13.39 o 
  -4   0   4      152.47      130.04     11.01 o 
  -3   0   4      334.08      304.06     10.26 o 
  -2   0   4      690.35      581.80     15.35 o 
  -1   0   4     3701.85     3928.18     87.93 o 
   0   0   4      206.55      185.81      4.19 o 
   1   0   4      640.73      570.93     11.09 o 
   2   0   4        4.29       10.99      2.00 o 
   3   0   4      245.40      254.25      6.05 o 
   4   0   4      189.00      199.34      5.73 o 
   5   0   4      100.83       93.12      4.28 o 
   6   0   4        9.60        5.04      2.08 o 
  -7   1   4      258.61      256.07      8.07 o 
  -6   1   4       15.22       24.94      3.88 o 
  -5   1   4      374.55      333.64      9.26 o 
  -4   1   4      828.03      868.26     17.29 o 
  -3   1   4      231.21      217.92      7.01 o 
  -2   1   4      479.13      440.41      8.94 o 
  -1   1   4      534.91      575.38     33.60 o 
   0   1   4        3.05       25.94      2.11 o 
   1   1   4       33.94       55.03      2.24 o 
   2   1   4        4.43       89.07      6.04 o 
   3   1   4       47.13       51.60      3.95 o 
   4   1   4       73.31       61.80      2.93 o 
   5   1   4        1.00        2.23      1.43 o 
   6   1   4        5.38        1.15      2.54 o 
  -7   2   4       79.16       83.51      5.39 o 
  -6   2   4      211.82      230.31     10.25 o 
  -5   2   4      441.36      419.33     11.07 o 
  -4   2   4      124.17      296.61      8.14 o 
  -3   2   4      231.93      212.96      6.41 o 
  -2   2   4     1991.73     1978.12     30.90 o 
  -1   2   4      504.64      581.16      9.84 o 
   0   2   4        3.12        6.32      1.54 o 
   1   2   4      706.46      650.67      7.22 o 
   2   2   4     3251.35     3129.03     41.12 o 
   3   2   4       18.23       41.79      2.82 o 
   4   2   4       78.30       95.46      2.95 o 
   5   2   4      477.30      488.23      8.16 o 
   6   2   4        1.31        1.60      1.92 o 
  -7   3   4      235.31      243.97      9.33 o 
  -6   3   4       10.66       12.79      2.76 o 
  -5   3   4      339.02      352.72      8.70 o 
  -4   3   4     2711.08     2693.32     43.99 o 
  -3   3   4        3.55       34.32      7.30 o 
  -2   3   4      639.17      581.07      9.76 o 
  -1   3   4     3435.84     3418.69     64.29 o 
   0   3   4       58.98       75.58      6.90 o 
   1   3   4        0.98        2.98      0.66 o 
   2   3   4      998.81      986.74     15.21 o 
   3   3   4      165.19      162.27      3.66 o 
   4   3   4       49.31       44.51      2.29 o 
   5   3   4       47.56       53.42      2.71 o 
   6   3   4       63.69       64.01      4.85 o 
  -7   4   4       64.33       68.59      4.75 o 
  -6   4   4      147.09      152.81      7.22 o 
  -5   4   4      112.94      186.27     12.74 o 
  -4   4   4       75.11      120.18      5.82 o 
  -3   4   4       66.74      113.04     10.24 o 
  -2   4   4     1145.50     1208.39     31.54 o 
  -1   4   4      569.82      504.56      9.19 o 
   1   4   4     1237.86     1162.02     12.28 o 
   2   4   4      445.97      453.17      5.77 o 
   3   4   4        0.07       30.86      2.09 o 
   4   4   4      656.66      634.79     10.00 o 
   5   4   4      228.34      220.18      4.72 o 
  -7   5   4       76.31       83.42      5.93 o 
  -6   5   4       66.47       83.63      4.89 o 
  -5   5   4        1.24       45.86      4.68 o 
  -4   5   4     1028.62      963.07     16.80 o 
  -3   5   4      231.15      305.82      8.94 o 
  -2   5   4      170.33      216.31      8.59 o 
  -1   5   4     4168.97     4299.31    248.55 o 
   0   5   4     2912.57     2878.31     49.98 o 
   1   5   4      294.07      274.48      3.84 o 
   2   5   4     1369.44     1296.89     15.33 o 
   3   5   4      410.84      372.99      4.39 o 
   4   5   4      306.31      290.21      5.29 o 
   5   5   4        5.25        4.90      2.38 o 
  -7   6   4       28.04       30.42      3.90 o 
  -6   6   4      310.12      278.98      8.71 o 
  -5   6   4       21.64      102.51      8.76 o 
  -4   6   4        4.77        4.89      2.42 o 
  -3   6   4     1096.19     1021.77     17.87 o 
  -2   6   4      229.73      323.55     15.03 o 
  -1   6   4      208.08      259.29     10.47 o 
   0   6   4      948.15      814.90     22.53 o 
   1   6   4     2463.76     2198.14     60.78 o 
   2   6   4      389.67      409.55      4.71 o 
   3   6   4      105.49      134.10      5.59 o 
   4   6   4      343.09      348.30      7.90 o 
   5   6   4      147.50      161.23      6.39 o 
  -7   7   4      101.24      102.49      5.71 o 
  -6   7   4       61.91      133.02      6.27 o 
  -5   7   4      290.04      421.21     13.07 o 
  -4   7   4      716.67      647.90     14.46 o 
  -3   7   4      387.59      389.37     12.40 o 
  -2   7   4      260.82      354.28      6.93 o 
  -1   7   4     3268.66     3177.52     58.89 o 
   0   7   4      395.67      359.48     15.48 o 
   1   7   4        1.38        1.95      0.75 o 
   2   7   4     1427.17     1444.75     24.64 o 
   3   7   4     1517.49     1406.78     25.42 o 
   4   7   4      170.15      175.72      5.62 o 
   5   7   4        6.54        6.50      2.70 o 
  -7   8   4       11.38       17.76      4.02 o 
  -6   8   4        5.64       61.93      7.67 o 
  -5   8   4      376.20      387.27     11.28 o 
  -4   8   4        0.19        6.38      3.34 o 
  -3   8   4       19.42       38.46      4.55 o 
  -2   8   4      893.18      963.53     20.12 o 
  -1   8   4      834.95      790.63     21.88 o 
   0   8   4       17.78       22.52      2.13 o 
   1   8   4     1659.34     1665.50     22.51 o 
   2   8   4     3052.71     2924.80     50.00 o 
   3   8   4       53.06       65.89      4.46 o 
   4   8   4      499.10      509.70     11.60 o 
   5   8   4      893.24      913.45     19.54 o 
  -6   9   4        9.43       11.07      4.02 o 
  -5   9   4       10.41       18.81      3.73 o 
  -4   9   4      410.88      367.12      9.97 o 
  -3   9   4       38.90       17.32      2.87 o 
  -2   9   4      934.93      888.80     12.80 o 
  -1   9   4     1116.21      957.76     21.42 o 
   0   9   4      374.22      331.37      7.86 o 
   1   9   4       62.24       54.10      2.84 o 
   2   9   4      325.71      309.12      8.44 o 
   3   9   4      159.47      153.55      5.29 o 
   4   9   4       70.16       88.01      5.63 o 
   5   9   4      158.33      146.43      8.07 o 
  -6  10   4       19.37       15.29      3.91 o 
  -5  10   4      218.38      243.95      7.81 o 
  -4  10   4       19.33       47.42      4.34 o 
  -3  10   4       46.74       43.85      3.33 o 
  -2  10   4      746.35      688.80     18.56 o 
  -1  10   4      448.04      398.22     12.66 o 
   0  10   4      117.28       90.52      3.87 o 
   1  10   4     1104.87     1053.72     14.02 o 
   2  10   4      803.10      779.83     14.98 o 
   3  10   4        0.09        6.66      2.22 o 
   4  10   4      127.69      140.86      6.43 o 
   5  10   4      420.11      435.10     13.03 o 
  -6  11   4       22.38       65.14      6.85 o 
  -5  11   4      139.10      188.34      7.10 o 
  -4  11   4      442.85      432.44     11.65 o 
  -3  11   4       32.66       15.48      1.91 o 
  -2  11   4        0.89       17.35      3.43 o 
  -1  11   4      262.36      232.71      9.95 o 
   0  11   4       35.96       41.13      4.11 o 
   1  11   4        0.10       51.79      1.93 o 
   2  11   4      221.51      211.38      8.01 o 
   3  11   4       18.57       30.89      3.71 o 
   4  11   4      393.05      388.16     10.39 o 
   5  11   4        3.29        1.89      3.28 o 
  -6  12   4      357.21      378.35     15.14 o 
  -5  12   4       21.95       14.24      2.95 o 
  -4  12   4        3.13        9.77      2.59 o 
  -3  12   4      281.53      243.65      9.56 o 
  -2  12   4      576.96      569.07     12.92 o 
  -1  12   4       80.61       96.17      5.99 o 
   0  12   4      359.06      295.67      8.33 o 
   1  12   4      356.32      315.56      4.89 o 
   2  12   4      284.04      253.82      7.54 o 
   3  12   4       35.33       35.84      3.18 o 
   4  12   4      248.43      277.09      9.44 o 
   5  12   4       54.44       48.61      5.77 o 
  -6  13   4       53.81       73.71      5.55 o 
  -5  13   4      116.39      107.93      7.70 o 
  -4  13   4      479.33      445.70      9.63 o 
  -3  13   4       66.03       80.66      6.29 o 
  -2  13   4       71.02      200.92      9.69 o 
  -1  13   4      754.26      713.18     17.25 o 
   0  13   4      237.97      262.60     10.16 o 
   1  13   4       47.22       85.61      3.21 o 
   2  13   4       70.88       76.63      4.10 o 
   3  13   4       58.49       59.57      7.50 o 
   4  13   4        5.69       10.97      3.62 o 
  -6  14   4      106.64      122.11      5.98 o 
  -5  14   4       50.70       31.26      3.14 o 
  -4  14   4       30.16       36.50      4.77 o 
  -3  14   4      134.10      119.42      5.73 o 
  -2  14   4      119.87       98.61      3.32 o 
  -1  14   4      133.06      154.90      8.87 o 
   0  14   4      148.55      150.37      4.88 o 
   1  14   4       51.26       46.23      2.10 o 
   2  14   4      126.97      107.74      5.11 o 
   3  14   4       54.65       53.59      4.97 o 
   4  14   4      136.55      161.70      6.84 o 
  -5  15   4      131.74      145.93      5.41 o 
  -4  15   4      700.95      686.83     16.39 o 
  -3  15   4      107.71      115.64      5.50 o 
  -2  15   4       19.38       23.55      2.51 o 
  -1  15   4      252.75      241.44      7.91 o 
   0  15   4       37.97       26.47      6.65 o 
   1  15   4       24.13       20.43      1.12 o 
   2  15   4       45.28       63.19      4.89 o 
   3  15   4       58.38       61.57      4.19 o 
   4  15   4       27.86       30.31      3.90 o 
  -5  16   4       82.99       89.44      5.43 o 
  -4  16   4       51.56      106.74     11.17 o 
  -3  16   4      225.77      225.98      5.88 o 
  -2  16   4      316.49      313.04      6.77 o 
  -1  16   4       25.72       49.02      5.57 o 
   0  16   4       40.18       28.62      6.15 o 
   1  16   4      384.96      332.09     11.22 o 
   2  16   4       35.70       32.59      3.63 o 
   3  16   4        0.93        1.90      1.80 o 
   4  16   4        4.38        9.13      3.14 o 
  -5  17   4       35.65       20.83      5.96 o 
  -4  17   4      189.08      196.32      7.37 o 
  -3  17   4      220.38      247.63      6.78 o 
  -2  17   4       20.87       31.57      4.62 o 
  -1  17   4     1238.33     1134.88     18.95 o 
   0  17   4      312.54      327.27     11.96 o 
   1  17   4      164.99      173.79      4.86 o 
   2  17   4      267.16      256.69      8.64 o 
   3  17   4       89.16      102.22      6.38 o 
  -5  18   4       80.70       90.77      6.65 o 
  -4  18   4        1.90       12.70      3.27 o 
  -3  18   4       62.55       66.75      4.12 o 
  -2  18   4      112.88      139.96     13.48 o 
  -1  18   4      208.17      199.64     15.26 o 
   0  18   4       34.18       35.05      2.52 o 
   1  18   4      124.16      133.80      7.19 o 
   2  18   4      136.75      125.59      6.29 o 
   3  18   4       24.25       34.41      4.61 o 
  -4  19   4      199.78      222.43      7.99 o 
  -3  19   4      101.50      100.63      5.32 o 
  -2  19   4      204.38      175.13      5.18 o 
  -1  19   4       37.06       47.37      3.32 o 
   0  19   4       80.13       92.53      4.57 o 
   1  19   4       34.48       24.98      2.74 o 
   2  19   4       32.15       71.34      4.25 o 
   3  19   4       82.17       91.99      6.69 o 
  -4  20   4        2.93        9.42      3.95 o 
  -3  20   4       75.62       88.99      5.25 o 
  -2  20   4      165.20      164.92     11.81 o 
  -1  20   4       78.24       86.27      8.44 o 
   0  20   4       22.49       40.21      2.59 o 
   1  20   4      215.53      220.44     13.67 o 
   2  20   4      527.20      511.28     24.40 o 
  -3  21   4       26.97       21.91      3.11 o 
  -2  21   4      102.61       85.52      5.65 o 
  -1  21   4      199.03      204.50      7.74 o 
   0  21   4      308.35      323.54      9.87 o 
   1  21   4       12.36       11.06      4.54 o 
   2  21   4       94.60      109.80     12.20 o 
  -3  22   4        0.64        1.43      2.75 o 
  -2  22   4      277.47      249.04     12.57 o 
  -1  22   4        7.92       19.85      4.42 o 
   0  22   4       59.71       51.34     14.16 o 
   1  22   4      224.62      235.73     13.59 o 
  -2  23   4       35.21       36.63      5.74 o 
  -1  23   4      164.38      154.17      7.05 o 
   0  23   4       10.39       13.65      2.35 o 
  -7   0   5       57.87       63.26     11.46 o 
  -6   0   5      516.33      499.31     17.26 o 
  -5   0   5      819.32      717.49     26.16 o 
  -4   0   5       39.93       61.16      9.48 o 
  -3   0   5      798.71      686.72     21.99 o 
  -2   0   5     3649.87     3704.42     88.51 o 
  -1   0   5        8.32       11.12      3.65 o 
   0   0   5       20.21       13.89      1.75 o 
   1   0   5      235.11      211.60      6.09 o 
   2   0   5        2.72        1.44      1.44 o 
   3   0   5        6.31        9.68      2.23 o 
   4   0   5      110.70      129.02      4.53 o 
   5   0   5       10.42        5.55      2.34 o 
  -7   1   5      313.70      297.80      9.18 o 
  -6   1   5       52.31       93.28      5.26 o 
  -5   1   5        9.03      150.94      6.94 o 
  -4   1   5     3242.77     3068.30     59.51 o 
  -3   1   5      606.74      615.96     14.95 o 
  -2   1   5      152.61      343.96      7.78 o 
  -1   1   5     2692.39     2699.49     59.42 o 
   0   1   5     1997.23     1903.89     24.56 o 
   1   1   5      617.06      543.47      7.89 o 
   2   1   5      127.47      171.23      6.55 o 
   3   1   5      453.49      459.30      7.94 o 
   4   1   5      220.57      196.04      4.47 o 
   5   1   5        1.34        2.52      1.37 o 
  -7   2   5       23.14       27.22      4.19 o 
  -6   2   5      158.56      139.29      6.66 o 
  -3   2   5       46.40       53.98      4.85 o 
  -2   2   5     1007.85     1031.71     18.78 o 
  -1   2   5      601.73      674.08     23.02 o 
   0   2   5       12.68      151.23      2.82 o 
   1   2   5      956.03      926.52     12.81 o 
   2   2   5      880.62      831.23     12.67 o 
   3   2   5       76.16       80.58      3.00 o 
   4   2   5        1.07        1.37      1.63 o 
   5   2   5      131.92      130.43      4.70 o 
  -7   3   5      180.67      182.63      8.23 o 
  -6   3   5       58.34       74.68      4.97 o 
  -5   3   5      615.32      701.41     15.31 o 
  -4   3   5      325.49      362.95     11.82 o 
  -3   3   5      740.69      687.83     14.39 o 
  -2   3   5      239.82      246.91      7.19 o 
  -1   3   5      982.27      947.15     24.11 o 
   0   3   5      290.23      307.04     11.87 o 
   1   3   5       23.32       22.15      1.61 o 
   2   3   5      485.25      442.47      6.15 o 
   3   3   5        4.89        6.68      1.41 o 
   4   3   5      104.57      109.16      4.46 o 
   5   3   5        4.02        9.24      2.47 o 
  -7   4   5       24.48       24.46      4.10 o 
  -6   4   5       39.42       29.04      4.61 o 
  -5   4   5      599.64      678.49     19.06 o 
  -4   4   5      253.50      250.48      7.08 o 
  -3   4   5      215.59      207.74      5.24 o 
  -2   4   5      746.19      647.86     19.29 o 
  -1   4   5     2630.91     2426.17     43.31 o 
   0   4   5       76.14      100.94      2.33 o 
   1   4   5      920.93      917.67     14.97 o 
   2   4   5      765.55      758.15     11.76 o 
   3   4   5        5.93       21.88      2.32 o 
   4   4   5      310.38      330.77      6.31 o 
   5   4   5      233.02      244.88      7.88 o 
  -7   5   5      196.08      193.72      7.85 o 
  -6   5   5       74.11       94.10      6.08 o 
  -5   5   5       24.32       60.06      4.51 o 
  -4   5   5      588.09      558.28     10.76 o 
  -3   5   5      226.98      211.64     13.08 o 
  -2   5   5       27.52       32.11      1.84 o 
  -1   5   5     1337.26     1425.21     28.89 o 
   0   5   5      298.72      255.73      5.04 o 
   1   5   5      511.54      476.02      7.47 o 
   2   5   5       62.85       59.61      2.19 o 
   3   5   5      577.93      538.50      9.02 o 
   4   5   5      545.90      529.97     14.38 o 
   5   5   5        0.22        0.97      2.12 o 
  -7   6   5        3.83        6.47      3.25 o 
  -6   6   5        2.46       46.16      4.80 o 
  -5   6   5      185.37      195.02      6.89 o 
  -4   6   5        3.87        6.32      2.12 o 
  -3   6   5       12.55       34.64      4.87 o 
  -2   6   5      194.58      198.87     11.50 o 
  -1   6   5      149.45      130.78      6.27 o 
   0   6   5        2.33        4.20      1.67 o 
   1   6   5      972.93      853.17     13.05 o 
   2   6   5     1101.36     1090.73     13.51 o 
   3   6   5       73.83       65.32      1.69 o 
   4   6   5      318.65      327.79      9.21 o 
   5   6   5      274.38      282.00      8.45 o 
  -6   7   5        1.43       59.84      4.79 o 
  -5   7   5        1.20       44.62      4.06 o 
  -4   7   5      256.89      221.98      7.02 o 
  -3   7   5       18.55       20.06      3.13 o 
  -2   7   5       42.44       77.57      2.47 o 
  -1   7   5      169.46      139.31      4.54 o 
   0   7   5        5.79       18.55      5.82 o 
   1   7   5      339.53      282.16      6.43 o 
   2   7   5      414.31      344.43      9.66 o 
   3   7   5       83.94      120.72      4.83 o 
   4   7   5      450.41      432.44     10.82 o 
   5   7   5        2.76        0.41      2.40 o 
  -6   8   5       98.06      120.89      7.86 o 
  -5   8   5       32.59       29.00      3.45 o 
  -4   8   5       54.90       72.18      3.99 o 
  -3   8   5       80.51      110.11      4.45 o 
  -2   8   5      581.18      573.85     12.62 o 
  -1   8   5      301.96      260.92      8.71 o 
   1   8   5      577.41      611.64     11.64 o 
   2   8   5      471.98      498.12     10.83 o 
   3   8   5        5.50       18.17      2.54 o 
   4   8   5      118.23      127.41      5.77 o 
   5   8   5      341.76      358.74     11.03 o 
  -6   9   5       95.40       82.90      5.76 o 
  -5   9   5       24.26       14.37      2.90 o 
  -4   9   5      520.62      536.16     13.12 o 
  -3   9   5       78.68      273.15     10.70 o 
  -2   9   5       70.71       63.55      4.82 o 
  -1   9   5      698.94      678.79     14.26 o 
   0   9   5     1090.07     1107.37     19.35 o 
   1   9   5       11.12       12.99      1.87 o 
   2   9   5      149.27      148.68      4.62 o 
   3   9   5      250.98      265.42      8.45 o 
   4   9   5      184.74      181.91      7.98 o 
   5   9   5       55.28       58.27      5.53 o 
  -6  10   5      104.33      107.71      6.34 o 
  -5  10   5       71.63       62.59      4.46 o 
  -4  10   5        0.12       -0.35      1.50 o 
  -3  10   5       94.91       86.72      3.75 o 
  -2  10   5      350.34      356.57     14.94 o 
  -1  10   5       59.23       70.27      5.84 o 
   0  10   5       22.13       29.60      5.53 o 
   1  10   5      261.09      318.37      9.20 o 
   2  10   5      297.81      264.87      7.70 o 
   3  10   5       41.87       42.67      3.53 o 
   4  10   5      136.58      144.70      6.72 o 
  -6  11   5       20.86       20.74      5.98 o 
  -5  11   5       21.54       37.92      3.64 o 
  -4  11   5      581.12      545.49     12.42 o 
  -3  11   5      225.70      235.78      5.75 o 
  -2  11   5       82.94       78.24      4.79 o 
  -1  11   5       89.11      141.29      5.89 o 
   0  11   5      275.61      221.19      7.41 o 
   1  11   5      172.50      147.87      5.17 o 
   2  11   5        0.68        8.18      1.58 o 
   3  11   5      637.17      600.53     13.97 o 
   4  11   5      127.54      145.75      7.27 o 
  -6  12   5       89.90       81.68      5.73 o 
  -5  12   5      132.14      140.34      6.99 o 
  -4  12   5        1.60       12.06      2.60 o 
  -3  12   5      191.88      203.79      8.83 o 
  -2  12   5      408.33      382.06     11.53 o 
  -1  12   5       10.67       72.96     10.37 o 
   0  12   5       18.25       21.67      2.21 o 
   1  12   5      365.52      337.69     10.39 o 
   2  12   5       19.83       22.04      1.95 o 
   3  12   5        4.39       40.39      4.32 o 
   4  12   5        2.12        4.43      3.37 o 
  -6  13   5       26.02       20.83      3.81 o 
  -5  13   5      122.19      148.65      7.32 o 
  -4  13   5      506.95      466.12      9.73 o 
  -3  13   5      228.82      201.76      7.17 o 
  -2  13   5       27.69       31.91      3.75 o 
  -1  13   5     2001.37     1994.83     39.68 o 
   0  13   5      126.72      127.51      7.23 o 
   1  13   5      100.87       89.47      5.69 o 
   2  13   5      261.09      223.94      6.88 o 
   3  13   5        1.52        1.26      1.55 o 
   4  13   5       71.13       72.11      5.82 o 
  -5  14   5      303.92      288.14      9.17 o 
  -4  14   5       62.65       54.94      5.95 o 
  -3  14   5      155.60      127.87      7.00 o 
  -2  14   5      514.79      483.27     11.78 o 
  -1  14   5     1735.72     1861.43     39.16 o 
   0  14   5       26.31       23.85      2.46 o 
   1  14   5      402.09      355.75     16.09 o 
   2  14   5      481.05      438.97     18.80 o 
   3  14   5       23.25       19.90      2.73 o 
   4  14   5       48.46       57.76      4.58 o 
  -5  15   5      200.76      224.08      7.77 o 
  -4  15   5      297.93      289.13     10.34 o 
  -3  15   5      267.40      222.78      8.51 o 
  -2  15   5       18.90       22.07      3.45 o 
  -1  15   5       89.88      126.01     16.52 o 
   0  15   5      134.38      116.06      5.78 o 
   1  15   5       33.95       71.57      6.13 o 
   2  15   5       22.32       27.61      3.82 o 
   3  15   5       11.80        6.49      2.93 o 
  -5  16   5      108.99      160.05      9.03 o 
  -4  16   5       12.38       10.80      3.27 o 
  -3  16   5       96.12      105.63      5.73 o 
  -2  16   5      323.27      351.49     10.22 o 
  -1  16   5      232.46      220.45      8.89 o 
   0  16   5       40.13       42.70      3.03 o 
   1  16   5      165.38      159.48      6.86 o 
   2  16   5      369.18      344.88     17.09 o 
   3  16   5       13.54       18.10      3.51 o 
  -5  17   5        4.81        0.93      2.50 o 
  -4  17   5      248.79      220.94      8.44 o 
  -3  17   5      167.83      151.72      7.32 o 
  -2  17   5       91.50       87.86      6.25 o 
  -1  17   5      101.25       98.86      9.05 o 
   0  17   5      381.27      358.01      9.99 o 
   1  17   5       98.87       98.02      5.82 o 
   2  17   5        2.29       10.73      3.52 o 
   3  17   5       82.05      109.03     10.05 o 
  -4  18   5       11.96       15.48      3.65 o 
  -3  18   5        6.30       14.65      3.35 o 
  -2  18   5      777.96      857.03     17.81 o 
  -1  18   5       33.26       34.99      3.66 o 
   0  18   5        1.53        3.96      1.58 o 
   1  18   5      301.49      329.33     13.83 o 
   2  18   5       90.02      122.43     10.34 o 
  -4  19   5      256.57      209.49      8.52 o 
  -3  19   5        6.49        6.75      3.60 o 
  -2  19   5      116.41      151.88      7.92 o 
  -1  19   5      180.47      166.33      6.51 o 
   0  19   5      139.44      120.98     11.20 o 
   1  19   5       20.97       23.32      8.91 o 
   2  19   5       15.59       14.87      6.47 o 
  -3  20   5        1.98        4.49      3.11 o 
  -2  20   5       19.82       35.54      6.01 o 
  -1  20   5      129.46      124.87      6.58 o 
   0  20   5        0.08        0.59      1.50 o 
   1  20   5      213.55      249.16     46.81 o 
   2  20   5      216.90      257.47     13.84 o 
  -3  21   5       15.09       79.69      7.89 o 
  -2  21   5       11.42       23.54      3.84 o 
  -1  21   5      105.77       91.53     49.71 o 
   0  21   5       19.46       31.57      8.06 o 
   1  21   5        8.36       11.63      7.57 o 
  -2  22   5       38.68       38.71      4.26 o 
  -1  22   5        7.32        8.67      3.26 o 
   0  22   5        8.49       27.36     19.16 o 
  -7   0   6       22.32       14.35      7.53 o 
  -6   0   6      107.78       85.69      7.25 o 
  -5   0   6      627.20      573.76     21.25 o 
  -4   0   6       30.25       28.64      5.71 o 
  -3   0   6      571.09      553.60     17.16 o 
  -2   0   6     2085.58     1891.50     44.89 o 
  -1   0   6      966.66      988.67     32.34 o 
   0   0   6       46.50       37.68      2.74 o 
   1   0   6     1119.68     1057.14     19.48 o 
   2   0   6       95.90      114.15      5.37 o 
   3   0   6        5.26        6.83      3.14 o 
   4   0   6       38.91       39.04      4.33 o 
  -7   1   6      118.94      176.76      8.00 o 
  -6   1   6       87.55       84.07      5.59 o 
  -5   1   6      190.92      191.89      8.90 o 
  -4   1   6      337.79      372.20     10.69 o 
  -3   1   6      446.34      418.01     10.15 o 
  -2   1   6      188.76      148.14      8.31 o 
  -1   1   6      841.19      725.18     19.81 o 
   0   1   6      853.63      770.12     10.33 o 
   1   1   6      682.43      643.53      8.93 o 
   2   1   6        0.99       38.04      2.11 o 
   3   1   6      327.86      325.51      7.03 o 
   4   1   6      248.10      241.92      6.03 o 
  -6   2   6       35.82       87.31      5.51 o 
  -5   2   6      491.57      630.85     18.63 o 
  -4   2   6      537.77      553.02     14.26 o 
  -3   2   6      218.23      199.32      7.66 o 
  -2   2   6     2099.61     1859.68     38.27 o 
  -1   2   6     1353.38     1375.87     38.57 o 
   0   2   6       17.62       43.13      2.25 o 
   1   2   6     2355.48     2211.90     32.03 o 
   2   2   6     1207.15     1222.47     17.21 o 
   3   2   6      307.50      289.27      4.82 o 
   4   2   6      154.28      151.70      4.95 o 
  -6   3   6        9.38       48.43      5.88 o 
  -5   3   6       16.70       10.94      3.24 o 
  -4   3   6      805.67     1074.55     23.19 o 
  -3   3   6      248.54      221.40     14.59 o 
  -2   3   6      106.41       89.34      5.32 o 
  -1   3   6      204.75      353.91     17.19 o 
   0   3   6      200.40      246.89     10.30 o 
   1   3   6     1415.62     1560.72     36.59 o 
   2   3   6       48.92       86.21      3.50 o 
   3   3   6       37.90       58.99      3.79 o 
   4   3   6      557.20      517.65     10.41 o 
  -6   4   6      140.67      108.58      6.85 o 
  -5   4   6      436.86      405.27     12.21 o 
  -4   4   6        1.66      159.07     11.68 o 
  -3   4   6       40.65       37.83      5.42 o 
  -2   4   6     1238.96     1184.19     23.79 o 
  -1   4   6      121.49      172.91      8.50 o 
   0   4   6      140.71      145.34      2.96 o 
   1   4   6       18.69       39.93      2.60 o 
   2   4   6      164.21      175.59      5.16 o 
   3   4   6        0.81        0.61      0.99 o 
   4   4   6       33.34       37.41      6.29 o 
  -6   5   6       34.34       47.30      4.47 o 
  -5   5   6        6.80       17.76      2.93 o 
  -4   5   6       82.20       83.18      5.02 o 
  -3   5   6      127.58      107.20      6.14 o 
  -2   5   6      140.48      169.56      6.71 o 
  -1   5   6        9.29       25.05      1.18 o 
   0   5   6      748.46      699.46     10.55 o 
   1   5   6      363.12      320.41      6.68 o 
   2   5   6        1.13        3.34      0.93 o 
   3   5   6      262.81      279.85      7.94 o 
   4   5   6      450.09      470.93     11.32 o 
  -6   6   6       43.66       45.15      4.14 o 
  -5   6   6      261.45      259.88      8.90 o 
  -4   6   6        1.22       15.05      3.16 o 
  -3   6   6       23.78       37.37      3.65 o 
  -2   6   6      469.40      410.43      7.34 o 
  -1   6   6       18.24       18.32      4.23 o 
   0   6   6      139.21      168.07      9.50 o 
   1   6   6      222.06      203.82      5.42 o 
   2   6   6      135.19      146.81      3.20 o 
   3   6   6        4.55        4.01      1.61 o 
   4   6   6        1.24        2.05      1.93 o 
  -6   7   6       78.22       74.46      7.24 o 
  -5   7   6        0.51        1.75      2.03 o 
  -4   7   6       82.04      291.99     13.43 o 
  -3   7   6      461.75      549.28     20.51 o 
  -2   7   6      180.59      172.80      6.85 o 
  -1   7   6       61.23       98.95      5.61 o 
   0   7   6      558.97      540.73     30.26 o 
   1   7   6      277.90      276.56      6.41 o 
   2   7   6       28.45       32.62      1.28 o 
   3   7   6      199.34      224.16      6.77 o 
   4   7   6      289.65      315.36      9.17 o 
  -6   8   6       45.16       47.52      4.96 o 
  -5   8   6      239.21      248.88      7.94 o 
  -4   8   6      318.30      306.51      7.63 o 
  -2   8   6      264.64      265.14      7.74 o 
   0   8   6      303.32      607.62     41.97 o 
   1   8   6      301.42      320.69      6.50 o 
   2   8   6       47.09       51.56      3.84 o 
   3   8   6      122.63      109.21      4.55 o 
   4   8   6       63.28       78.25      5.35 o 
  -6   9   6       44.51       43.97      5.03 o 
  -5   9   6       57.60       58.74      4.52 o 
  -4   9   6      251.00      217.65      6.38 o 
  -3   9   6       50.95       45.88      2.91 o 
  -2   9   6       11.41       33.31      4.13 o 
  -1   9   6      758.18      779.16     15.38 o 
   0   9   6      473.26      493.73     10.08 o 
   1   9   6       98.09      114.10      3.50 o 
   2   9   6       19.15       45.05      2.58 o 
   3   9   6       26.19       32.97      3.96 o 
   4   9   6      112.36      120.92      5.89 o 
  -6  10   6       36.81       33.87      4.25 o 
  -5  10   6      241.78      260.40      8.96 o 
  -4  10   6      151.89      145.07      5.78 o 
  -3  10   6       78.56      198.94      4.74 o 
  -2  10   6      358.13      391.65      9.87 o 
  -1  10   6      572.78      591.40     18.13 o 
   1  10   6      484.64      478.42      8.16 o 
   2  10   6      197.62      169.23     11.17 o 
   3  10   6        4.23        3.14      2.27 o 
   4  10   6       59.67       73.02      4.86 o 
  -6  11   6       30.03       34.66      5.73 o 
  -5  11   6       24.60       31.54      3.54 o 
  -4  11   6      198.51      180.52      7.01 o 
  -3  11   6      424.73      399.48     10.68 o 
  -2  11   6      290.67      338.10     10.26 o 
  -1  11   6      105.59       74.64      4.93 o 
   0  11   6      456.61      434.46      8.83 o 
   1  11   6      487.92      451.02     11.87 o 
   2  11   6       33.87       27.24      5.72 o 
   3  11   6       58.75       65.74      3.65 o 
   4  11   6      118.02      111.57      6.16 o 
  -5  12   6      311.27      300.76      9.07 o 
  -4  12   6       51.84       43.14      2.70 o 
  -3  12   6       37.85       38.96      5.13 o 
  -2  12   6      767.10     1005.07     19.47 o 
  -1  12   6      529.92      497.73     12.44 o 
   0  12   6       19.89       17.08      3.78 o 
   1  12   6      387.28      359.56     21.56 o 
   2  12   6      181.01      176.04      5.75 o 
   3  12   6       17.46        8.20      2.20 o 
  -5  13   6       19.27       17.77      3.19 o 
  -4  13   6      240.08      229.67     10.34 o 
  -3  13   6      257.63      234.43      9.03 o 
  -2  13   6      233.62      243.74      8.28 o 
  -1  13   6        7.59        7.04      2.88 o 
   0  13   6      525.52      497.85     10.16 o 
   1  13   6       84.61       84.21      3.91 o 
   2  13   6        2.41        5.19      1.82 o 
   3  13   6       77.01       72.62      3.91 o 
  -5  14   6      248.54      235.57      7.13 o 
  -4  14   6        8.65       21.65      4.07 o 
  -3  14   6       34.85       31.59      4.06 o 
  -2  14   6     1122.64     1299.70     25.91 o 
  -1  14   6      158.86      169.38      7.43 o 
   0  14   6        5.18       20.17      2.32 o 
   1  14   6      201.57      201.78     11.43 o 
   2  14   6      371.60      386.69     14.46 o 
   3  14   6       14.51       14.62      4.98 o 
  -5  15   6        0.05        2.98      2.98 o 
  -4  15   6      339.53      340.56     12.67 o 
  -3  15   6      144.97      134.75      7.05 o 
  -2  15   6      205.74      183.67     10.57 o 
  -1  15   6      205.03      215.73      8.77 o 
   0  15   6      354.64      310.14     11.18 o 
   1  15   6      320.19      279.94     21.29 o 
   2  15   6        1.52       10.35      4.47 o 
   3  15   6      156.73      165.59     10.61 o 
  -4  16   6       75.82       88.72      6.65 o 
  -3  16   6       32.35       29.70      4.03 o 
  -2  16   6      343.44      303.59      9.77 o 
  -1  16   6      276.46      246.35      8.77 o 
   0  16   6        0.84        5.69      1.99 o 
   1  16   6      323.13      311.02     26.63 o 
   2  16   6      227.53      231.39     12.85 o 
  -4  17   6       47.31       35.13      7.80 o 
  -3  17   6       72.33       69.95      6.96 o 
  -2  17   6       66.74       51.29      4.61 o 
  -1  17   6      111.32      115.76      6.23 o 
   0  17   6      308.03      266.70     14.78 o 
   1  17   6      222.81      221.45     17.46 o 
   2  17   6        0.25        3.66      4.09 o 
  -4  18   6       20.48       11.43      3.66 o 
  -3  18   6       80.15       69.02      5.84 o 
  -2  18   6       69.78       71.68      5.33 o 
  -1  18   6       60.30       67.08     20.07 o 
   0  18   6       13.37       38.89      7.29 o 
   1  18   6       68.86       44.60     37.51 o 
   2  18   6       20.03       20.68      6.03 o 
  -3  19   6       83.13       88.75     17.45 o 
  -2  19   6        0.54        4.82      2.57 o 
  -1  19   6       33.69       51.90     15.67 o 
   0  19   6       14.10       10.19      3.36 o 
   1  19   6       20.96       13.60     14.11 o 
  -2  20   6       93.93       78.98      5.16 o 
  -1  20   6      149.51      140.05      6.01 o 
   0  20   6        1.22        0.68      4.22 o 
  -1  21   6        4.96        5.75      2.41 o 
  -6   0   7       10.74        0.50      2.71 o 
  -5   0   7      324.20      299.18     16.89 o 
  -4   0   7       40.36       18.27      5.09 o 
  -3   0   7       53.59       37.86      6.50 o 
  -2   0   7      620.16      569.05     24.67 o 
  -1   0   7      788.80      652.17     32.72 o 
   0   0   7        0.79        0.42      1.27 o 
   1   0   7       34.79       54.64      3.40 o 
   2   0   7      593.03      563.04     12.06 o 
   3   0   7      195.93      180.89      6.38 o 
   4   0   7        0.11       -1.03      2.36 o 
  -6   1   7       48.51       39.21      5.14 o 
  -5   1   7       14.88       21.17      4.32 o 
  -4   1   7       73.46       87.45      6.44 o 
  -3   1   7      480.43      420.99     10.48 o 
  -2   1   7      142.77      121.08      9.55 o 
  -1   1   7       56.80       49.93      4.90 o 
   0   1   7      480.71      499.08      7.76 o 
   1   1   7     1768.32     1963.35     30.83 o 
   2   1   7       37.37       24.91      1.93 o 
   3   1   7      151.59      152.30      4.79 o 
   4   1   7      701.58      669.08     23.66 o 
  -6   2   7       12.63       14.23      3.58 o 
  -5   2   7      457.71      482.78     12.09 o 
  -4   2   7      140.63      162.90      7.19 o 
  -3   2   7        3.89      133.93      7.94 o 
  -2   2   7      982.56      820.34     18.03 o 
  -1   2   7      602.33      575.48     11.68 o 
   0   2   7       15.27       11.22      1.68 o 
   1   2   7     1216.79     1503.01     33.07 o 
   2   2   7      376.28      427.67     11.54 o 
   3   2   7      160.99      166.71      4.77 o 
   4   2   7       49.36      102.02     10.93 o 
  -6   3   7       22.09       21.00      4.27 o 
  -5   3   7       25.66       55.54      4.46 o 
  -4   3   7      182.41      180.12      8.90 o 
  -3   3   7       85.52       72.46      5.65 o 
  -2   3   7       78.46       65.35      5.33 o 
  -1   3   7       54.49       82.14      3.60 o 
   0   3   7      813.07     1041.93     34.17 o 
   1   3   7        4.33       47.27      5.07 o 
   2   3   7       38.32       60.39      2.98 o 
   3   3   7      120.92      117.20      3.91 o 
   4   3   7       47.69       52.93      7.15 o 
  -6   4   7       18.72       63.74      5.51 o 
  -5   4   7      257.13      229.12      7.41 o 
  -4   4   7      240.74      205.21      6.80 o 
  -3   4   7       31.17       19.31      3.94 o 
  -2   4   7      898.19      749.11     16.97 o 
  -1   4   7      222.15      216.76      4.48 o 
   0   4   7     1173.70     1188.61     24.56 o 
   1   4   7      269.48      260.58      5.11 o 
   2   4   7      174.32      163.64      5.17 o 
   3   4   7      200.58      170.13      6.35 o 
   4   4   7        1.44        5.52      3.20 o 
  -6   5   7      125.84      113.12      6.03 o 
  -5   5   7        0.65        7.09      2.76 o 
  -4   5   7      116.74      106.82      4.94 o 
  -3   5   7       53.64       97.77      4.37 o 
  -2   5   7      330.91      321.89     14.24 o 
  -1   5   7       82.92       91.76      3.83 o 
   1   5   7      387.79      364.43     11.19 o 
   2   5   7       61.04       51.15      2.90 o 
   3   5   7       97.06       96.98     10.06 o 
   4   5   7      219.44      213.27      8.03 o 
  -6   6   7       43.83       89.63      7.30 o 
  -5   6   7      349.21      334.47      9.71 o 
  -4   6   7      412.09      405.14      9.99 o 
  -3   6   7       39.48       48.22      3.25 o 
  -2   6   7      317.66      342.87      6.36 o 
  -1   6   7      106.56      113.34      4.90 o 
   0   6   7        0.24       11.94      2.43 o 
   1   6   7       86.32       81.34      6.22 o 
   2   6   7       98.58      129.29     10.84 o 
   3   6   7       20.99       42.22     10.27 o 
   4   6   7        0.42        2.17      2.58 o 
  -6   7   7       32.89       35.04      5.16 o 
  -5   7   7        2.55        5.55      2.48 o 
  -4   7   7      350.90      403.46     11.95 o 
  -3   7   7      213.27      253.04     11.12 o 
  -2   7   7       91.55       92.27      4.96 o 
  -1   7   7       85.46      136.64      4.95 o 
   0   7   7       62.93       66.53      4.20 o 
   1   7   7      143.20      142.27      3.93 o 
   2   7   7       17.41       18.99      1.74 o 
   3   7   7        1.91        0.19      3.14 o 
  -6   8   7       43.91       40.83      4.61 o 
  -5   8   7      438.11      412.39     11.45 o 
  -4   8   7      108.88      250.93      6.83 o 
  -3   8   7        7.14       16.25      2.27 o 
  -2   8   7      366.04      350.22     10.98 o 
  -1   8   7      913.46      933.37     25.41 o 
   0   8   7       18.24       11.11      3.19 o 
   1   8   7       86.16       90.05      4.45 o 
   2   8   7       42.70       41.74      1.89 o 
   3   8   7       78.46       66.65      4.23 o 
  -6   9   7       60.07       54.39      5.12 o 
  -5   9   7        0.53        4.26      2.25 o 
  -4   9   7        2.98        7.92      1.78 o 
  -3   9   7      274.45      244.84      7.00 o 
  -2   9   7       39.25       36.53      4.02 o 
  -1   9   7      161.50      255.21      7.24 o 
   0   9   7      118.98      126.94      5.58 o 
   1   9   7      307.99      274.54      6.12 o 
   2   9   7        5.80        3.07      0.65 o 
   3   9   7       18.16       23.07      4.57 o 
  -5  10   7      477.73      441.94     11.16 o 
  -4  10   7       51.37      123.81      5.12 o 
  -3  10   7        3.79       27.75      4.39 o 
  -2  10   7      701.02      679.74     14.44 o 
  -1  10   7       90.48      241.93     10.81 o 
   0  10   7        0.49       23.23      3.93 o 
   1  10   7       72.53       76.70      3.02 o 
   2  10   7       77.54       87.04      8.15 o 
   3  10   7       37.16       41.08      6.76 o 
  -5  11   7        3.00       52.15      4.07 o 
  -4  11   7      213.38      210.63      6.47 o 
  -3  11   7      524.71      581.22     17.22 o 
  -2  11   7      148.45      172.17      7.31 o 
  -1  11   7       86.06       82.56      4.09 o 
   0  11   7      464.50      498.08     12.27 o 
   1  11   7      475.30      437.83     18.84 o 
   2  11   7        1.37       17.37      5.28 o 
   3  11   7      113.35      149.31     11.02 o 
  -5  12   7      145.77      131.07      5.71 o 
  -4  12   7      152.29      117.36      4.77 o 
  -3  12   7      119.07      265.21     13.87 o 
  -2  12   7      285.69      284.01      9.04 o 
  -1  12   7      196.55      213.75      6.57 o 
   0  12   7        0.19        2.44      2.13 o 
   1  12   7       97.64       92.93      7.57 o 
   2  12   7      154.55      176.67     12.99 o 
   3  12   7       33.88       43.26     12.73 o 
  -5  13   7        4.44        4.10      4.15 o 
  -4  13   7       56.27       50.91      6.59 o 
  -3  13   7       18.04      120.24     10.03 o 
  -2  13   7      231.22      235.50      8.75 o 
  -1  13   7       70.54       85.86      5.62 o 
   0  13   7      309.24      376.88     12.89 o 
   1  13   7      236.85      208.57     13.71 o 
   2  13   7        5.02       17.02      5.86 o 
  -4  14   7      125.45      137.11      9.09 o 
  -3  14   7        6.82       63.02      5.19 o 
  -2  14   7      307.40      313.77      9.97 o 
  -1  14   7      328.08      314.88     10.12 o 
   0  14   7      217.66      195.18      5.45 o 
   1  14   7      224.74      235.47     18.08 o 
   2  14   7      312.35      307.11     16.35 o 
  -4  15   7       58.00       77.14      6.69 o 
  -3  15   7      104.22       88.86      7.97 o 
  -2  15   7       40.61       29.02      3.88 o 
  -1  15   7       83.27       76.65     10.47 o 
   0  15   7      160.61      158.77      8.73 o 
   1  15   7       90.33      121.41     12.42 o 
   2  15   7        9.91       15.35      6.46 o 
  -4  16   7       27.03        6.02      4.17 o 
  -3  16   7        9.66       20.31      4.63 o 
  -2  16   7      243.00      217.52      8.28 o 
  -1  16   7       57.31       48.99     13.90 o 
   0  16   7        0.48        1.13      1.40 o 
   1  16   7      224.80      234.12     15.15 o 
  -3  17   7       63.42       55.90      5.52 o 
  -2  17   7        1.49       44.72      5.97 o 
  -1  17   7        0.18       11.23      7.37 o 
   0  17   7       85.77       67.51     23.40 o 
   1  17   7      257.53      316.07     24.51 o 
  -3  18   7        3.53        4.39      2.93 o 
  -2  18   7       37.34       32.34     13.37 o 
  -1  18   7      188.43      146.47      8.28 o 
   0  18   7        0.45        1.78      4.55 o 
  -1  19   7        0.13       11.80      3.20 o 
  -6   0   8        5.46        2.13      3.44 o 
  -5   0   8       41.56       33.40      7.22 o 
  -4   0   8       17.82       19.98      5.50 o 
  -3   0   8      141.16       98.26     18.90 o 
  -2   0   8      458.78      334.39     18.12 o 
  -1   0   8       24.10       18.06      3.38 o 
   0   0   8      970.71      877.87     17.13 o 
   1   0   8      305.18      238.53      7.30 o 
   2   0   8      168.49      176.46      6.06 o 
   3   0   8      236.34      243.57      6.92 o 
  -6   1   8       83.86       90.21     11.74 o 
  -5   1   8       32.15      124.36      9.24 o 
  -4   1   8       44.46       39.40      4.99 o 
  -3   1   8      175.91      197.84     10.66 o 
  -2   1   8      210.75      271.27     23.22 o 
  -1   1   8       18.56       24.49      1.95 o 
   0   1   8      664.94      845.90     25.15 o 
   1   1   8      175.25      248.72      9.94 o 
   2   1   8        2.85        5.36      1.43 o 
   3   1   8      133.35      136.28      3.79 o 
  -6   2   8        0.77        2.41      2.76 o 
  -5   2   8      185.27      179.63     10.72 o 
  -4   2   8       91.98       74.24      6.75 o 
  -3   2   8       22.17       49.14      8.86 o 
  -2   2   8       43.56       48.89      8.10 o 
  -1   2   8       55.19       56.01      2.63 o 
   0   2   8       39.25      132.32      5.27 o 
   1   2   8        7.31       50.42      2.45 o 
   2   2   8      173.68      179.97      4.11 o 
   3   2   8      229.52      228.91      5.31 o 
  -6   3   8       88.87      107.83      6.87 o 
  -5   3   8       30.25       32.75      4.35 o 
  -4   3   8       46.04       33.88      6.32 o 
  -3   3   8      267.58      333.22     12.71 o 
  -2   3   8      109.00      113.41      8.19 o 
  -1   3   8       25.36      102.72      3.17 o 
   0   3   8       33.71       58.22      3.45 o 
   1   3   8      329.64      332.75      6.34 o 
   2   3   8       44.03       65.17      2.48 o 
   3   3   8        8.72        6.92      1.74 o 
  -6   4   8       18.18       27.45      4.88 o 
  -5   4   8      242.06      212.44      8.01 o 
  -4   4   8      120.41      100.75      4.88 o 
  -3   4   8       15.46      116.19      7.05 o 
  -2   4   8      168.70      238.70     27.79 o 
  -1   4   8      568.57      471.17      9.60 o 
   0   4   8       50.65      102.95      5.08 o 
   1   4   8       30.28       88.38      3.10 o 
   2   4   8       90.05      119.92     12.44 o 
   3   4   8      165.67      175.06      9.25 o 
  -5   5   8       24.81       28.32      3.66 o 
  -4   5   8       13.13       24.37      3.27 o 
  -3   5   8      747.38      647.23     12.17 o 
  -2   5   8      464.24      383.89      7.31 o 
   0   5   8      389.90      365.48      6.52 o 
   1   5   8      909.12      841.32     13.27 o 
   2   5   8       72.64      144.36      4.60 o 
   3   5   8      114.62      140.55      8.89 o 
  -5   6   8      309.48      280.73      8.86 o 
  -4   6   8       45.39      108.51      8.03 o 
  -3   6   8        6.58       38.29      2.94 o 
  -2   6   8      152.90      119.13      3.54 o 
  -1   6   8       29.30       24.21      3.82 o 
   0   6   8       90.77       65.10      4.22 o 
   1   6   8       59.82      128.36      6.87 o 
   2   6   8       75.24      118.40      3.62 o 
   3   6   8      169.84      159.91     14.14 o 
  -5   7   8       19.67       11.45      2.69 o 
  -4   7   8      147.62      170.78      8.71 o 
  -3   7   8      377.10      357.65     12.29 o 
  -2   7   8      355.10      355.33      9.65 o 
  -1   7   8        4.55       14.17      3.45 o 
   0   7   8      252.97      298.37      9.77 o 
   1   7   8      192.16      214.43      6.11 o 
   2   7   8       78.65      152.66     21.27 o 
   3   7   8        2.07       13.85      4.86 o 
  -5   8   8      296.98      252.23     14.51 o 
  -4   8   8      207.62      145.63      6.93 o 
  -3   8   8        7.05        9.29      3.48 o 
  -2   8   8      396.57      345.45      9.58 o 
  -1   8   8      264.36      239.68     10.27 o 
   0   8   8      225.37      204.70      7.16 o 
   1   8   8        6.09       12.10      2.56 o 
   2   8   8      221.93      235.30     12.79 o 
  -5   9   8       35.30       38.90      5.19 o 
  -4   9   8      106.64       79.86      7.67 o 
  -3   9   8      402.12      355.73     10.86 o 
  -2   9   8      207.20      216.25      8.48 o 
  -1   9   8        1.60       14.74      4.76 o 
   0   9   8      413.10      383.41     10.26 o 
   1   9   8      115.06      106.34      4.00 o 
   2   9   8        0.31       -3.88      3.88 o 
  -5  10   8      135.17      138.11     10.18 o 
  -4  10   8      164.17      133.26      9.65 o 
  -3  10   8       13.58       17.68      3.75 o 
  -2  10   8      226.91      219.71      7.96 o 
  -1  10   8      153.09      133.29      5.64 o 
   0  10   8      174.46      179.82      7.45 o 
   1  10   8       12.24       35.17      2.65 o 
   2  10   8      249.26      261.65     22.21 o 
  -4  11   8       40.04       96.72      7.27 o 
  -3  11   8      163.75      162.38      7.98 o 
  -2  11   8      240.68      266.50     11.28 o 
  -1  11   8        8.37        4.10      2.19 o 
   0  11   8      264.18      254.35     11.11 o 
   1  11   8      205.24      214.38     15.69 o 
   2  11   8       39.12       83.11     15.08 o 
  -4  12   8       30.69       42.01     10.81 o 
  -3  12   8       22.98       26.24      5.99 o 
  -2  12   8       43.00       36.39      4.29 o 
  -1  12   8      142.24      130.65      6.33 o 
   0  12   8      111.25      104.75      5.85 o 
   1  12   8       40.01       68.63     19.45 o 
   2  12   8        3.73       16.38     17.06 o 
  -4  13   8        0.58        0.61      2.55 o 
  -3  13   8      125.07      172.97      7.81 o 
  -2  13   8       93.59      108.85      6.50 o 
  -1  13   8        2.08        0.54      1.78 o 
   0  13   8       70.41       68.42      5.10 o 
   1  13   8      298.13      317.19     19.46 o 
  -4  14   8       60.44       39.56      9.40 o 
  -3  14   8        4.37        2.38      3.12 o 
  -2  14   8      100.88       90.84      5.69 o 
  -1  14   8      140.45      127.63      5.20 o 
   0  14   8       21.13       16.92      3.19 o 
   1  14   8       64.02       60.93     11.08 o 
  -3  15   8       93.75       87.86      7.03 o 
  -2  15   8       16.93       11.27      3.54 o 
  -1  15   8        0.35       19.98      4.87 o 
   0  15   8       28.42       42.40     10.02 o 
  -2  16   8       10.23      110.72      5.86 o 
  -1  16   8       14.36        5.99      2.63 o 
   0  16   8        6.07       71.07     15.25 o 
  -5   0   9       61.42       63.23      9.38 o 
  -4   0   9       60.03       56.09     12.73 o 
  -3   0   9       17.39        5.49      6.11 o 
  -2   0   9       20.08       15.97     10.85 o 
  -1   0   9        3.96        5.62      2.07 o 
   0   0   9       21.39       18.07      2.69 o 
   1   0   9        9.10        9.07      2.43 o 
   2   0   9       20.35        8.96      2.28 o 
  -5   1   9      122.14      143.62     11.72 o 
  -4   1   9        7.04        9.45      4.64 o 
  -3   1   9      167.24      286.79     32.70 o 
  -2   1   9      235.55      229.42     11.41 o 
  -1   1   9       17.42       40.22      2.59 o 
   0   1   9       41.09       78.11      4.22 o 
   1   1   9      193.86      194.40      4.71 o 
   2   1   9       61.32      106.04      4.97 o 
  -5   2   9      153.48      175.29     11.62 o 
  -4   2   9       61.36       68.07      6.96 o 
  -3   2   9       81.36       59.87      9.33 o 
  -2   2   9       29.61       20.74      8.17 o 
  -1   2   9       56.91       50.38      3.13 o 
   0   2   9      161.14      150.06      4.49 o 
   1   2   9        7.54        5.71      1.46 o 
   2   2   9       42.59       49.53      3.36 o 
  -5   3   9       33.63       46.38      4.72 o 
  -4   3   9        0.21        3.99      3.63 o 
  -3   3   9      133.73      141.99     10.61 o 
  -2   3   9      306.50      311.52      8.49 o 
  -1   3   9       13.00       27.61      2.47 o 
   0   3   9      120.38      122.37      3.64 o 
   1   3   9      273.70      252.25      5.45 o 
   2   3   9       15.74       36.86      2.26 o 
  -5   4   9      118.22      156.06      9.63 o 
  -4   4   9       65.19       86.40      4.65 o 
  -3   4   9       31.40      125.16      7.79 o 
  -2   4   9      180.26      156.70      5.05 o 
  -1   4   9      120.60      117.26      3.31 o 
   0   4   9      164.93      189.05      7.28 o 
   1   4   9        4.42       16.27      1.87 o 
   2   4   9       49.62       63.10      4.07 o 
  -5   5   9       93.70       98.85      6.95 o 
  -4   5   9       27.30       24.11      2.76 o 
  -3   5   9      477.87      405.25      8.63 o 
  -2   5   9      123.29      117.66      6.34 o 
  -1   5   9       31.27       22.26      1.72 o 
   0   5   9      362.41      331.84      9.70 o 
   1   5   9       59.97       91.50      4.79 o 
   2   5   9        1.73        8.97      5.81 o 
  -5   6   9      170.80      151.74     14.19 o 
  -4   6   9      130.50       98.93      8.72 o 
  -3   6   9       32.44       33.11      5.89 o 
  -2   6   9       89.88      148.30      8.16 o 
  -1   6   9      115.93      123.80      8.37 o 
   0   6   9      169.44      184.55      5.52 o 
   1   6   9       58.15      116.07      5.04 o 
   2   6   9      172.33      186.29     11.40 o 
  -4   7   9       21.73       19.57      5.91 o 
  -3   7   9      341.71      298.98     11.35 o 
  -2   7   9      363.78      332.15     13.94 o 
  -1   7   9        0.09       67.55      4.78 o 
   0   7   9      228.09      195.19      8.64 o 
   1   7   9      412.65      479.49     35.79 o 
  -4   8   9      103.54      118.84     12.97 o 
  -3   8   9       16.80       32.93      4.48 o 
  -2   8   9      143.46      131.66      6.80 o 
  -1   8   9      450.96      397.52     13.68 o 
   0   8   9      240.66      279.20      7.20 o 
   1   8   9       64.57       47.98      8.58 o 
  -4   9   9        0.34        0.22      2.51 o 
  -3   9   9      169.72      160.72      8.92 o 
  -2   9   9      318.43      278.24      9.30 o 
  -1   9   9        5.03      106.45      7.98 o 
   0   9   9       41.58       38.28      3.58 o 
   1   9   9      183.86      199.32     12.02 o 
  -4  10   9       75.95       48.67     11.03 o 
  -3  10   9        1.69        0.15      2.47 o 
  -2  10   9       40.38       47.14      4.71 o 
  -1  10   9       46.90       51.73      6.44 o 
   0  10   9      173.88      153.01      7.74 o 
   1  10   9       46.72       35.89      7.81 o 
  -3  11   9      182.58      171.34      8.08 o 
  -2  11   9      157.83      138.11      7.32 o 
  -1  11   9       12.93        9.00      4.20 o 
   0  11   9      109.01      133.52     20.83 o 
  -3  12   9       27.58       59.70      5.87 o 
  -2  12   9       37.83       28.23      4.01 o 
  -1  12   9       30.29       19.68      4.26 o 
   0  12   9       39.36       32.60      5.13 o 
  -2  13   9      111.88      101.79      5.86 o 
  -1  13   9        9.53       23.97      4.40 o 
  -4   0  10       85.56       88.37     16.31 o 
  -3   0  10      129.47      120.85     14.88 o 
  -2   0  10        5.43        4.36      3.20 o 
  -1   0  10      124.24      103.58      4.94 o 
   0   0  10      148.14      115.56      5.26 o 
  -4   1  10        0.35        8.38      7.56 o 
  -3   1  10      121.77      113.34     12.42 o 
  -2   1  10       83.60       97.42      8.89 o 
  -1   1  10       41.59       33.13      2.52 o 
   0   1  10       21.54       23.03      2.37 o 
  -4   2  10      150.44      123.31     12.53 o 
  -3   2  10      159.85      146.42     11.68 o 
  -2   2  10       14.46        6.60      2.38 o 
  -1   2  10       59.28       61.35      2.62 o 
   0   2  10      200.52      209.03      6.90 o 
  -4   3  10        0.19       -2.47      5.08 o 
  -3   3  10      102.95      100.93     10.29 o 
  -2   3  10       66.36       73.62      7.30 o 
  -1   3  10       10.72       19.91      3.11 o 
   0   3  10        2.42        5.55      2.38 o 
  -3   4  10       51.75       58.53      8.49 o 
  -2   4  10       36.98       92.67      7.20 o 
  -1   4  10      158.47      166.74      6.96 o 
   0   4  10      212.91      228.64     13.64 o 
  -3   5  10      119.33      150.29     17.25 o 
  -2   5  10      230.95      187.03     12.32 o 
  -1   5  10       57.26       40.76      5.06 o 
   0   5  10       78.22       80.28      5.12 o 
  -3   6  10       92.92       78.87      8.07 o 
  -2   6  10       10.64       40.97      7.41 o 
  -1   6  10      140.70      159.33     11.00 o 
   0   6  10      282.49      255.88      8.34 o 
  -3   7  10      121.45      112.70      9.08 o 
  -2   7  10       82.05       96.57      7.73 o 
  -1   7  10        6.82        5.96      3.31 o 
  -2   8  10       74.08       54.40      6.41 o 
  -1   8  10       94.54       94.30      6.89 o 
                                                 
